# Supplementary material for: Pondering Ponds: Exploring Correlations Between Cloacal Microbiota and Blood Metabolome in Freshwater Turtles
Source: Microb Ecol. 2025 May 23;88(1):50. doi: 10.1007/s00248-025-02556-7 (PMC12098208; doi:10.1007/s00248-025-02556-7)
Supplement: Supplementary file 2 — Supplementary file2 (XLSX 82 KB) [file 248_2025_2556_MOESM2_ESM.xlsx]

## Sheet: Sheet1
Lipid	Code
PC(16:0/18:1(9Z))	Lipid_01
PC(16:0/18:2(10E,12Z))	Lipid_02
PC(20:4(8Z,11Z,14Z,17Z)/16:0)	Lipid_03
SM(d18:1/14:0)	Lipid_04
PC(16:0/20:5(5E,8E,11E,14E,17E))[U]	Lipid_05
PC(18:1(11Z)/18:1(11Z))	Lipid_06
PE(15:1(9Z)/22:2(13Z,16Z))	Lipid_07
PE(17:1(9Z)/22:2(13Z,16Z))	Lipid_08
PC(20:4(8Z,11Z,14Z,17Z)/18:0)	Lipid_09
PC(18:2(9Z,12Z)/P-18:1(11Z))	Lipid_10
PC(20:4(8Z,11Z,14Z,17Z)/18:1(9Z))	Lipid_11
SM(d18:1/16:0)	Lipid_12
PC(20:4(8Z,11Z,14Z,17Z)/16:0) Esi+9.114999	Lipid_13
LysoPC(16:0)	Lipid_14
C25 H39 N13	Lipid_15
C48 H66 N O4	Lipid_16
PC(16:0/20:1(11Z))[U]	Lipid_17
PC(22:5(4Z,7Z,10Z,13Z,16Z)/16:1(9Z))	Lipid_18
PC(20:3(5Z,8Z,11Z)/P-18:1(11Z))	Lipid_19
PC(20:4(8Z,11Z,14Z,17Z)/18:1(9Z)) Esi+10.352998	Lipid_20
C58 H100 N6 O2	Lipid_21
C58 H102 N6 O2	Lipid_22
C48 H85 N2 O8	Lipid_23
SM(d16:1/17:0)	Lipid_24
C50 H87 N2 O8	Lipid_25
SM(d18:1/12:0)	Lipid_26
C50 H4 Cl3 O7 S3	Lipid_27
PC(20:4(5Z,8Z,11Z,14Z)/P-18:1(11Z))	Lipid_28
TG(13:0/17:2(9Z,12Z)/22:1(11Z))[iso6]	Lipid_29
1615.0862@10.1430025	Lipid_30
C51 H77 N6 O4	Lipid_31
886.7743@18.575994	Lipid_32
C48 H81 N2 O8	Lipid_33
C56 H100 N6 O2	Lipid_34
SM(d16:1/24:1)	Lipid_35
C56 H96 N9 O	Lipid_36
SM(d18:1/24:1(15Z))	Lipid_37
C48 H101 N4 O5 S	Lipid_38
C50 H85 N3 O5	Lipid_39
C17 H41 N14 O5	Lipid_40
C51 H99 N4 O5	Lipid_41
C46 H81 N5 O7	Lipid_42
LysoPC(18:2(9Z,12Z))	Lipid_43
PC(20:2(11Z,14Z)/P-18:1(11Z))	Lipid_44
C38 H71 N20 O2	Lipid_45
C38 H79 N18 O5	Lipid_46
C52 H92 N12	Lipid_47
SM(d18:1/14:0) Esi+6.7919993	Lipid_48
PC(22:5(4Z,7Z,10Z,13Z,16Z)/16:1(9Z)) Esi+9.548003	Lipid_49
C49 H79 N9 O3	Lipid_50
TG(12:0/18:2(9Z,12Z)/22:0)[iso6]	Lipid_51
PC(20:4(8Z,11Z,14Z,17Z)/18:1(9Z)) Esi+9.9190035	Lipid_52
PC(14:0/18:1(11Z))	Lipid_53
SM(d18:1/20:0)	Lipid_54
C60 H106 N6 O2	Lipid_55
PC(O-17:0/20:4(5Z,8Z,11Z,14Z))	Lipid_56
C53 H81 N6 O4	Lipid_57
C56 H95 N5 O2	Lipid_58
C32 H68 N22 O3	Lipid_59
C58 H102 N9 O	Lipid_60
TG(13:0/17:1(9Z)/20:3(8Z,11Z,14Z))[iso6]	Lipid_61
SM(d16:1/17:0) Esi+7.497999	Lipid_62
PC(22:4(7Z,10Z,13Z,16Z)/P-18:1(11Z))	Lipid_63
C51 H85 N6 O4	Lipid_64
C22 Sulfatide	Lipid_65
PC(18:1(11Z)/22:5(4Z,7Z,10Z,13Z,16Z))	Lipid_66
C59 H106 N2 O6	Lipid_67
1234.838@13.513	Lipid_68
SM(d18:1/16:0) Esi+8.756999	Lipid_69
PC(18:3(6Z,9Z,12Z)/P-18:1(11Z))	Lipid_70
C56 H97 N8 O	Lipid_71
C54 H92 N9 O	Lipid_72
PC(20:2(11Z,14Z)/P-18:1(11Z)) Esi+11.563997	Lipid_73
C50 H94 N13 O2	Lipid_74
PC(16:0/19:2(9Z,12Z))[U]	Lipid_75
TG(16:0/18:1(9Z)/20:2(11Z,14Z))[iso6]	Lipid_76
C36 H75 N18 O5	Lipid_77
PE-Cer(d14:1(4E)/20:0)	Lipid_78
PC(22:5(4Z,7Z,10Z,13Z,16Z)/P-18:1(11Z))	Lipid_79
LysoPC(18:0)	Lipid_80
TG(16:0/16:0/18:1(11Z))[iso3]	Lipid_81
PC(22:4(7Z,10Z,13Z,16Z)/P-18:0)	Lipid_82
C55 H106 N2 O6	Lipid_83
C60 H108 N6 O2	Lipid_84
TG(17:1(9Z)/17:1(9Z)/20:2(11Z,14Z))[iso3]	Lipid_85
SM(d18:1/22:0)	Lipid_86
1-(5Z,8Z,11Z,14Z,17Z-Eicosapentaenoyl)-sn-glycero-3-phosphocholine	Lipid_87
PE(O-20:0/22:6(4Z,7Z,10Z,13Z,16Z,19Z))	Lipid_88
PC(20:4(8Z,11Z,14Z,17Z)/18:0) Esi+10.75	Lipid_89
PC(20:3(5Z,8Z,11Z)/P-18:1(11Z)) Esi+11.234994	Lipid_90
C44 H87 N3 O3	Lipid_91
PC(22:5(4Z,7Z,10Z,13Z,16Z)/18:0)	Lipid_92
C50 H85 N2 O7	Lipid_93
LysoPC(18:3(6Z,9Z,12Z))	Lipid_94
C11 N2 O10 S	Lipid_95
C30 H50 N18	Lipid_96
C42 H89 N8 O6 S2	Lipid_97
C60 H108 N3 O3	Lipid_98
PC(15:0/20:3(5Z,8Z,11Z))	Lipid_99
PC(18:3(6Z,9Z,12Z)/20:4(8Z,11Z,14Z,17Z))	Lipid_100
C40 H55 O2	Lipid_101
PC(16:0/20:5(5E,8E,11E,14E,17E))[U] Esi+8.041003	Lipid_102
C51 H81 N9 O2	Lipid_103
C60 H88 N9 O	Lipid_104
Oleamide	Lipid_105
PE(P-20:0/22:4(7Z,10Z,13Z,16Z))	Lipid_106
C56 H104 N2 O6	Lipid_107
C56 H106 N2 O6	Lipid_108
SM(d16:1/23:0)	Lipid_109
C57 H98 N2 O6	Lipid_110
PC(18:1(11Z)/15:0)	Lipid_111
18:0 Cholesteryl ester	Lipid_112
C53 H98 N2 O6	Lipid_113
C58 H98 N6 O2	Lipid_114
C59 H102 N2 O6	Lipid_115
C42 H85 N3 O3	Lipid_116
C60 H100 N6 O2	Lipid_117
PC(18:3(6Z,9Z,12Z)/P-18:1(11Z)) Esi+9.996998	Lipid_118
PE(O-18:0/19:1(9Z))	Lipid_119
C57 H84 N6	Lipid_120
PC(18:2(9Z,12Z)/22:5(7Z,10Z,13Z,16Z,19Z))	Lipid_121
PE-Cer(d14:1(4E)/20:0) Esi+5.225002	Lipid_122
PC(O-17:0/20:4(5Z,8Z,11Z,14Z)) Esi+11.300999	Lipid_123
PC(15:0/22:5(4Z,7Z,10Z,13Z,16Z))	Lipid_124
PC(15:0/20:4(8Z,11Z,14Z,17Z)) Esi+11.375	Lipid_125
C44 H89 N3 O3	Lipid_126
C59 H100 N3 O3	Lipid_127
C59 H104 N6 O2	Lipid_128
1-Heptadecanoyl-2-(5Z,8Z,11Z,14Z-eicosatetraenoyl)-sn-glycero-3-phosphocholine	Lipid_129
TG(13:0/18:1(9Z)/20:2(11Z,14Z))[iso6]	Lipid_130
1539.1251@9.6690035	Lipid_131
C40 H55 O2 Esi+4.4629984	Lipid_132
C53 H85 N6 O3	Lipid_133
C60 H112 N4 O3	Lipid_134
C53 H95 N O6	Lipid_135
1-Heptadecanoyl-2-(5Z,8Z,11Z,14Z-eicosatetraenoyl)-sn-glycero-3-phosphocholine Esi+10.285003	Lipid_136
C60 H98 N6 O2	Lipid_137
C43 H87 N3 O3	Lipid_138
C31 H41 N7 O2	Lipid_139
C58 H110 N2 O6	Lipid_140
C32 H55 N2 O7	Lipid_141
C60 H100 N9 O	Lipid_142
C52 H85 N2 O8	Lipid_143
SM(d18:1/18:0)	Lipid_144
PC(18:0/P-18:1(11Z))	Lipid_145
PC(O-15:0/O-1:0)[U]	Lipid_146
C54 H102 N2 O6	Lipid_147
C30 H53 N2 O7	Lipid_148
C22 Sulfatide Esi+9.531003	Lipid_149
PC(17:0/18:1(9Z))	Lipid_150
C56 H93 N8 O	Lipid_151
PC(22:4(7Z,10Z,13Z,16Z)/P-18:1(11Z)) Esi+11.128999	Lipid_152
PC(15:0/18:2(9Z,12Z))	Lipid_153
TG(19:0/12:0/19:0) (d5)	Lipid_154
SM(d18:1/22:0) Esi+12.666008	Lipid_155
C51 H93 N8 O	Lipid_156
SM(d18:1/17:0)	Lipid_157
1-eicosanoyl-2-docosanoyl-sn-glycero-3-phosphosulfocholine	Lipid_158
TG(16:0/14:0/18:2(9Z,12Z))[iso6]	Lipid_159
PC(14:1(9Z)/18:1(11Z))	Lipid_160
C16 O21	Lipid_161
SM(d18:0/24:0)	Lipid_162
PC(14:0/20:4(5Z,8Z,11Z,14Z))	Lipid_163
C60 H100 N6 O2 Esi+18.679995	Lipid_164
C51 H99 N O6	Lipid_165
PC(20:4(5Z,8Z,11Z,14Z)/P-18:1(11Z)) Esi+10.141999	Lipid_166
C46 H81 N2 O8	Lipid_167
C59 H86 N6 O6	Lipid_168
LysoPC(22:6(4Z,7Z,10Z,13Z,16Z,19Z))	Lipid_169
PC(16:0/22:3(13Z,16Z,19Z))[U]	Lipid_170
SM(d17:1/24:1)	Lipid_171
TG(18:0/16:0/18:1(11Z))[iso6]	Lipid_172
C48 H96 N12 S	Lipid_173
C38 H77 N18 O4	Lipid_174
C57 H101 N O6	Lipid_175
C51 H100 N5 O5	Lipid_176
1-(O-alpha-D-glucopyranosyl)-3-keto-(1,25R,27R)-octacosanetriol	Lipid_177
PC(15:0/19:3(9Z,12Z,15Z))[U]	Lipid_178
C24 Sulfatide	Lipid_179
C53 H96 N2 O6	Lipid_180
C58 H106 N2 O6	Lipid_181
PC(14:0/22:6(4Z,7Z,10Z,13Z,16Z,19Z))	Lipid_182
C50 H92 N16 O	Lipid_183
PC(22:5(4Z,7Z,10Z,13Z,16Z)/18:0) Esi+11.734993	Lipid_184
PC(15:0/P-18:0)	Lipid_185
PC(17:0/18:1(9Z)) Esi+11.050998	Lipid_186
1191.7946@13.433006	Lipid_187
LysoPC(16:1(9Z))	Lipid_188
PE(22:4(7Z,10Z,13Z,16Z)/P-18:0)	Lipid_189
C58 H95 N5 O2	Lipid_190
SM(d18:2/14:0)	Lipid_191
Echinenone/ (Myxoxanthin)	Lipid_192
C60 H98 N9 O	Lipid_193
C40 H55 O2 Esi+8.966002	Lipid_194
TG(13:0/18:1(9Z)/22:2(13Z,16Z))[iso6]	Lipid_195
C58 H94 N12	Lipid_196
845.8134@18.575994	Lipid_197
SM(d18:1/16:0) Esi+8.546	Lipid_198
PC(18:0/22:4(7Z,10Z,13Z,16Z))	Lipid_199
C49 H100 N8 O4 S	Lipid_200
SM(d16:1/25:0)	Lipid_201
SM(d16:1/17:0) Esi+7.8179965	Lipid_202
C51 H103 N4 O3	Lipid_203
C48 H93 N15 O	Lipid_204
C56 H100 N8 O4 S	Lipid_205
C60 H102 N9 O	Lipid_206
C58 H92 N9 O	Lipid_207
C54 H89 N2 O8	Lipid_208
C55 H96 N2 O6	Lipid_209
Menaquinone-9	Lipid_210
PE-Cer(d16:1(4E)/16:0)	Lipid_211
Echinenone/ (Myxoxanthin) Esi+8.971995	Lipid_212
TG(17:2(9Z,12Z)/17:2(9Z,12Z)/22:3(10Z,13Z,16Z))[iso3]	Lipid_213
PC(O-15:0/20:4(5Z,8Z,11Z,14Z))	Lipid_214
PC(15:0/20:4(8Z,11Z,14Z,17Z)) Esi+8.354003	Lipid_215
1527.1604@10.576997	Lipid_216
C40 H55	Lipid_217
857.7477@18.431	Lipid_218
1563.1243@9.562999	Lipid_219
PE(22:1(11Z)/15:1(9Z))	Lipid_220
C50 H75 N7 O3	Lipid_221
C52 H89 N2 O7	Lipid_222
C42 H85 N3 O3 Esi+14.329994	Lipid_223
1232.8217@13.153998	Lipid_224
LysoPC(17:0)	Lipid_225
C51 H91 N8 O	Lipid_226
PC(17:0/22:4(7Z,10Z,13Z,16Z))	Lipid_227
C44 H58 N2 O2	Lipid_228
TG(12:0/20:4(5Z,8Z,11Z,14Z)/21:0)[iso6]	Lipid_229
916.8629@19.474998	Lipid_230
C34 H53 N2 O7	Lipid_231
C52 H87 N2 O8	Lipid_232
C46 H63 O4	Lipid_233
C50 H95 N12 O	Lipid_234
C60 H102 N12	Lipid_235
1591.1555@10.101997	Lipid_236
TG(17:2(9Z,12Z)/18:0/18:0)[iso3]	Lipid_237
C59 H100 N2 O6	Lipid_238
C51 H88 N O6	Lipid_239
PC(18:1(11Z)/P-18:1(11Z))	Lipid_240
PC(18:3(6Z,9Z,12Z)/P-18:1(11Z)) Esi+10.453002	Lipid_241
PC(15:0/20:5(5Z,8Z,11Z,14Z,17Z))	Lipid_242
906.8207@17.864996	Lipid_243
C57 H98 N2 O6 Esi+17.685	Lipid_244
PC(18:3(6Z,9Z,12Z)/P-18:1(11Z)) Esi+9.522998	Lipid_245
C58 H100 N9 O	Lipid_246
C49 H84 N O6	Lipid_247
PC(10:0/22:0)	Lipid_248
PC(15:0/22:5(4Z,7Z,10Z,13Z,16Z)) Esi+9.618001	Lipid_249
Echinenone/ (Myxoxanthin) Esi+11.773994	Lipid_250
C51 H110 N5 O5 S	Lipid_251
C60 H102 N9 O Esi+19.047997	Lipid_252
C50 H78 N5 O2	Lipid_253
PC(18:2(9Z,12Z)/P-18:1(11Z)) Esi+10.005002	Lipid_254
TG(16:0/19:1(9Z)/19:1(9Z))[iso3]	Lipid_255
917.7473@18.248999	Lipid_256
C32 H53 N2 O7	Lipid_257
PE(O-20:0/17:2(9Z,12Z))	Lipid_258
C40 H79 N18 O4	Lipid_259
C38 H68 N9	Lipid_260
PE-Cer(d14:2(4E,6E)/23:0)	Lipid_261
PS(P-20:0/21:0)	Lipid_262
C48 H77 N9 O3	Lipid_263
C54 H91 N2 O7	Lipid_264
C40 H68 N9	Lipid_265
SM(d18:1/24:0)	Lipid_266
N-linoleoyl taurine	Lipid_267
TG(17:1(9Z)/17:2(9Z,12Z)/17:2(9Z,12Z))[iso3]	Lipid_268
PC(18:3(6Z,9Z,12Z)/22:5(4Z,7Z,10Z,13Z,16Z))	Lipid_269
C43 H74 N2 O5	Lipid_270
922.7819@18.811003	Lipid_271
C60 H104 N O9	Lipid_272
PE(20:4(5Z,8Z,11Z,14Z)/P-18:1(11Z))	Lipid_273
C37 H77 N21 O3	Lipid_274
C51 H87 N2 O7	Lipid_275
PE(P-20:0/17:2(9Z,12Z))	Lipid_276
TG(13:0/18:3(6Z,9Z,12Z)/22:2(13Z,16Z))[iso6]	Lipid_277
C45 H83 N15 S	Lipid_278
C39 H86 Cl N16 O5	Lipid_279
C56 H102 N2 O6	Lipid_280
C60 H94 N9 O	Lipid_281
C41 H83 N3 O3	Lipid_282
C40 H70 N9	Lipid_283
C38 H79 N18 O4	Lipid_284
C56 H118 N7 O2	Lipid_285
SM(d16:1/17:0) Esi+7.6710014	Lipid_286
C43 H87 N O11 S	Lipid_287
C24 Sulfatide Esi+10.329996	Lipid_288
C51 H95 N8 O	Lipid_289
C54 H98 N2 O6	Lipid_290
PE(19:1(9Z)/17:2(9Z,12Z))	Lipid_291
PC(14:0/22:6(4Z,7Z,10Z,13Z,16Z,19Z)) Esi+6.9389987	Lipid_292
PE(22:1(11Z)/14:1(9Z))	Lipid_293
TG(20:4(5Z,8Z,11Z,14Z)/14:0/18:3(9Z,12Z,15Z))[iso6]	Lipid_294
C54 H91 N8 O	Lipid_295
PC(22:4(7Z,10Z,13Z,16Z)/P-18:0) Esi+11.906003	Lipid_296
C49 H77 N9 O2	Lipid_297
PI(16:0/22:4(10Z,13Z,16Z,19Z))	Lipid_298
C50 H80 N6 O S	Lipid_299
PE-Cer(d14:1(4E)/24:0)	Lipid_300
C24:1 Sulfatide	Lipid_301
PC(15:0/22:6(4Z,7Z,10Z,13Z,16Z,19Z))	Lipid_302
C58 H93 N5 O2	Lipid_303
PA(19:1(9Z)/0:0)	Lipid_304
PC(14:0/20:4(5Z,8Z,11Z,14Z)) Esi+8.095	Lipid_305
PE(O-18:0/21:0)	Lipid_306
SM(d18:1/25:0)	Lipid_307
1-Hydroxyvitamin D5	Lipid_308
LysoPC(22:5(4Z,7Z,10Z,13Z,16Z))	Lipid_309
C40 H72 N9	Lipid_310
SM(d18:1/18:0) Esi+10.424003	Lipid_311
C56 H114 N5 S4	Lipid_312
1551.1606@10.471002	Lipid_313
C57 H94 N6 O2	Lipid_314
C60 H106 N9 O	Lipid_315
C56 H94 N9 O	Lipid_316
SM(d18:1/19:0)	Lipid_317
PE(O-18:0/19:1(9Z)) Esi+11.466998	Lipid_318
C51 H73 N4 O3	Lipid_319
917.7476@18.044004	Lipid_320
1567.1559@10.428995	Lipid_321
DGTA(18:1/22:4(10Z,13Z,16Z,19Z))	Lipid_322
PC(13:0/20:4(5Z,8Z,11Z,14Z))	Lipid_323
C52 H81 N2 O8	Lipid_324
C40 H55 O	Lipid_325
C42 H66 N9	Lipid_326
SM(d18:2/21:0)	Lipid_327
SM(d18:1/17:0) Esi+9.627004	Lipid_328
PC(18:3(6Z,9Z,12Z)/20:4(8Z,11Z,14Z,17Z)) Esi+8.462999	Lipid_329
PE(22:4(7Z,10Z,13Z,16Z)/P-18:0) Esi+12.316995	Lipid_330
C48 H88 Cl N2 O4 S	Lipid_331
PC(P-18:0/17:2(9Z,12Z))	Lipid_332
C50 H83 N6 O4	Lipid_333
C40 H81 N3 O3	Lipid_334
PC(O-17:0/18:1(9Z))	Lipid_335
Diatoxanthin/ 7,8-Didehydrozeaxanthin	Lipid_336
PC(20:5(5Z,8Z,11Z,14Z,17Z)/P-18:1(11Z))	Lipid_337
C60 H104 N9 O	Lipid_338
1,2-Dioleoyl-sn-glycerol	Lipid_339
C60 H90 N12	Lipid_340
C47 H96 N21 O2	Lipid_341
C53 H89 N2 O8	Lipid_342
C58 H100 O4 S	Lipid_343
PC(15:0/22:2(13Z,16Z))	Lipid_344
C49 H104 N12 S	Lipid_345
C49 H83 N9 O2	Lipid_346
C48 H79 N6 O4	Lipid_347
PC(20:0/P-18:1(11Z))	Lipid_348
DG(17:1(9Z)/17:1(9Z)/0:0)	Lipid_349
PC(15:0/22:2(13Z,16Z)) Esi+11.506996	Lipid_350
DG(18:1(9Z)/18:2(9Z,12Z)/0:0)[iso2]	Lipid_351
C59 H106 N9 O	Lipid_352
C45 H91 N3 O3	Lipid_353
TG(17:0/17:0/17:1(9Z))[iso3]	Lipid_354
PE(20:3(5Z,8Z,11Z)/P-18:1(11Z))	Lipid_355
C54 H91 N5 O2	Lipid_356
C39 H72 N2 O5	Lipid_357
C33 H69 N25	Lipid_358
TG(13:0/17:1(9Z)/17:1(9Z))[iso3]	Lipid_359
TG(18:2(9Z,12Z)/18:2(9Z,12Z)/20:2(11Z,14Z))[iso3]	Lipid_360
PC(13:0/20:3(8Z,11Z,14Z))	Lipid_361
1579.1918@10.9400015	Lipid_362
C51 H89 N2 O8	Lipid_363
C51 H96 N2 O6	Lipid_364
PE(P-20:0/22:4(7Z,10Z,13Z,16Z)) Esi+11.860994	Lipid_365
C54 H91 N2 O8	Lipid_366
PC(15:0/20:5(5Z,8Z,11Z,14Z,17Z)) Esi+10.378999	Lipid_367
C50 H97 N2 O3 S3	Lipid_368
DG(18:2(9Z,12Z)/18:2(9Z,12Z)/0:0)	Lipid_369
PC(22:4(7Z,10Z,13Z,16Z)/P-18:1(11Z)) Esi+11.565999	Lipid_370
C52 H100 N2 O6	Lipid_371
1547.1299@9.746001	Lipid_372
PE(P-20:0/17:2(9Z,12Z)) Esi+8.589997	Lipid_373
PC(13:0/20:4(5Z,8Z,11Z,14Z)) Esi+9.979003	Lipid_374
(6RS)-22-oxo-23,24,25,26,27-pentanorvitamin D3 6,19-sulfur dioxide adduct / (6RS)-22-oxo-23,24,25,26,27-pentanorcholecalciferol 6,19-sulfurdioxide adduct	Lipid_375
C51 H87 N2 O7 Esi+11.287998	Lipid_376
C40 H53 O2	Lipid_377
C52 H96 N2 O6	Lipid_378
924.8259@19.658005	Lipid_379
C56 H106 N12	Lipid_380
C59 H100 N9 O	Lipid_381
C58 H92 N6 O2	Lipid_382
PE(22:4(7Z,10Z,13Z,16Z)/P-18:1(11Z))	Lipid_383
PC(17:1(10Z)/0:0)	Lipid_384
C57 H94 N9 O S	Lipid_385
Lespedezaflavanone F	Lipid_386
TG(18:3(9Z,12Z,15Z)/18:2(9Z,12Z)/22:6(4Z,7Z,10Z,13Z,16Z,19Z))[iso6]	Lipid_387
PE(22:1(11Z)/18:0)	Lipid_388
C53 H112 N12 S	Lipid_389
PC(18:1(11Z)/22:5(4Z,7Z,10Z,13Z,16Z)) Esi+10.293	Lipid_390
C58 H102 N2 O6	Lipid_391
C49 H100 N18 O3	Lipid_392
810.661@12.162997	Lipid_393
C10 H22 N9 O5	Lipid_394
1112.946@19.604996	Lipid_395
C52 H79 N9 O3	Lipid_396
C50 H87 N8 O	Lipid_397
C60 H90 N9	Lipid_398
C35 N2 O29	Lipid_399
C58 H108 N12	Lipid_400
C53 H96 N5 O5	Lipid_401
944.8202@17.976006	Lipid_402
LysoPC(22:4(7Z,10Z,13Z,16Z))	Lipid_403
C43 H85 N3 O3	Lipid_404
C60 H104 N12	Lipid_405
PC(14:0/P-18:0)	Lipid_406
PC(16:1(9Z)/P-18:1(11Z))	Lipid_407
PE-Cer(d16:1(4E)/16:0) Esi+3.5980003	Lipid_408
1-eicosanoyl-2-docosanoyl-sn-glycero-3-phosphosulfocholine Esi+11.140998	Lipid_409
Echinenone/ (Myxoxanthin) Esi+8.399997	Lipid_410
C43 H78 N O6	Lipid_411
TG(18:1(9Z)/18:2(9Z,12Z)/20:2(11Z,14Z))[iso6]	Lipid_412
C58 H99 N5 O2	Lipid_413
TG(18:2(9Z,12Z)/18:2(9Z,12Z)/20:2(11Z,14Z))[iso3] Esi+19.070005	Lipid_414
C34 H51 N2 O7	Lipid_415
PA(18:0/22:1(11Z))	Lipid_416
C58 H95 N2 O3	Lipid_417
C44 H85 N3 O3	Lipid_418
C49 H77 N9 O2 Esi+9.983997	Lipid_419
PC(15:1(9Z)/0:0)	Lipid_420
PC(15:0/20:3(5Z,8Z,11Z)) Esi+10.932004	Lipid_421
945.7784@18.789	Lipid_422
793.5618@9.1779995	Lipid_423
Cer(d18:1/24:1(15Z))	Lipid_424
1-Hydroxyvitamin D5 Esi+6.358001	Lipid_425
C51 H85 N2 O8 Esi+10.415001	Lipid_426
SM(d18:0/20:0)	Lipid_427
C47 H98 N21 O2	Lipid_428
PE(19:0/22:2(13Z,16Z))	Lipid_429
C49 H98 N15 O4	Lipid_430
DG(17:1(9Z)/17:1(9Z)/0:0) Esi+12.458992	Lipid_431
PC(18:0/19:3(9Z,12Z,15Z))[U]	Lipid_432
C58 H95 N8 O	Lipid_433
PC(O-18:0/17:2(9Z,12Z))	Lipid_434
C51 H107 N7 O8	Lipid_435
C49 H95 N14	Lipid_436
DG(18:1(11E)/16:0/0:0)	Lipid_437
LysoPC(18:0) Esi+1.34	Lipid_438
C44 H89 N5 O7 S	Lipid_439
1535.0939@8.769001	Lipid_440
TG(16:0/14:0/16:1(9Z))[iso6]	Lipid_441
1,2-Dioleoyl-sn-glycerol Esi+13.588996	Lipid_442
C15 H29 N5 O4	Lipid_443
C47 H97 N3 O3 S2	Lipid_444
1559.0988@8.830001	Lipid_445
748.5819@10.505001	Lipid_446
3beta-hydroxy-4beta-methyl-5alpha-cholest-7-ene-4alpha-carbaldehyde	Lipid_447
3beta-hydroxy-4beta-methyl-5alpha-cholest-7-ene-4alpha-carboxylic acid	Lipid_448
PE(20:3(5Z,8Z,11Z)/P-18:1(11Z)) Esi+11.046998	Lipid_449
C39 H74 N2 O5	Lipid_450
PC(16:0/22:3(13Z,16Z,19Z))[U] Esi+11.537997	Lipid_451
PC(O-17:0/18:1(9Z)) Esi+11.886996	Lipid_452
1-Hydroxyvitamin D5 Esi+7.1600027	Lipid_453
C47 H102 N12 O3	Lipid_454
C44 H85 O4	Lipid_455
LysoPC(15:0)	Lipid_456
TG(18:3(9Z,12Z,15Z)/14:0/22:6(4Z,7Z,10Z,13Z,16Z,19Z))[iso6]	Lipid_457
PE(P-20:0/20:5(5Z,8Z,11Z,14Z,17Z))	Lipid_458
C40 H55 O Esi+11.614004	Lipid_459
C49 H101 N11 O3	Lipid_460
C45 H94 N11 O3 S	Lipid_461
C53 H85 O4	Lipid_462
20:0-Glc-Cholesterol	Lipid_463
PE(22:6(4Z,7Z,10Z,13Z,16Z,19Z)/20:1(11Z))	Lipid_464
PC(22:1(11Z)/13:0)	Lipid_465
PE(19:0/22:2(13Z,16Z)) Esi+12.109002	Lipid_466
SM(d18:2/15:0)	Lipid_467
C50 H77 O7	Lipid_468
1595.1875@11.106997	Lipid_469
C32 H51 N2 O7	Lipid_470
C60 H3 N4 O10 S	Lipid_471
C37 H68 N2 O3	Lipid_472
TG(20:4(5Z,8Z,11Z,14Z)/18:2(9Z,12Z)/20:4(5Z,8Z,11Z,14Z)) (d5)	Lipid_473
C42 H68 N9	Lipid_474
1555.1556@10.474	Lipid_475
TG(14:0/14:0/19:1(9Z))[iso3]	Lipid_476
LysoPC(20:2(11Z,14Z))	Lipid_477
C52 H85 N2 O7	Lipid_478
C56 H90 N9 O	Lipid_479
PE(O-20:0/19:1(9Z))	Lipid_480
700.5516@8.285003	Lipid_481
C54 H108 N O9 S	Lipid_482
LysoPC(20:3(8Z,11Z,14Z))	Lipid_483
TG(16:1(9Z)/16:1(9Z)/17:2(9Z,12Z))[iso3]	Lipid_484
LysoPE(0:0/20:4(5Z,8Z,11Z,14Z))	Lipid_485
PE(22:1(11Z)/20:4(5Z,8Z,11Z,14Z))	Lipid_486
LysoPC(22:5(4Z,7Z,10Z,13Z,16Z)) Esi+1.0419999	Lipid_487
C60 H101 N8 O	Lipid_488
PS(O-20:0/22:0)	Lipid_489
Cer(d18:1/22:0)	Lipid_490
PC(22:4(7Z,10Z,13Z,16Z)/P-18:0) Esi+12.510003	Lipid_491
C51 H92 N5 O5	Lipid_492
TG(20:4(5Z,8Z,11Z,14Z)/14:0/18:3(9Z,12Z,15Z))[iso6] Esi+17.716002	Lipid_493
PI(16:0/22:4(10Z,13Z,16Z,19Z)) Esi+8.474	Lipid_494
C39 H76 N2 O5	Lipid_495
PC(18:2(9Z,12Z)/22:5(7Z,10Z,13Z,16Z,19Z)) Esi+9.360995	Lipid_496
PC(10:0/21:0)	Lipid_497
PS(O-20:0/20:3(8Z,11Z,14Z))	Lipid_498
1230.806@12.781004	Lipid_499
DG(17:1(9Z)/17:2(9Z,12Z)/0:0)[iso2]	Lipid_500
1591.192@11.153006	Lipid_501
PG(13:0/20:1(11Z))	Lipid_502
PC(15:0/20:3(5Z,8Z,11Z)) Esi+9.132999	Lipid_503
C41 H70 O4	Lipid_504
C52 H98 N8 O4 S	Lipid_505
C33 H15 Cl2 N O19 S4	Lipid_506
C59 H104 N9 O	Lipid_507
C60 H96 N9 O	Lipid_508
PC(18:1(11Z)/P-18:1(11Z)) Esi+11.057004	Lipid_509
C42 H89 N6 O3	Lipid_510
879.8202@28.424995	Lipid_511
C59 H112 N5 O5	Lipid_512
C60 H92 N9 O	Lipid_513
C47 H100 N12 S	Lipid_514
C43 H79 N15 S	Lipid_515
C39 H73 N16 O	Lipid_516
1062.6653@0.87599987	Lipid_517
PC(18:3(6Z,9Z,12Z)/P-18:1(11Z)) Esi+10.410003	Lipid_518
SM(d18:2/22:1)	Lipid_519
C37 H76 N3 O3	Lipid_520
SM(d18:1/18:0) Esi+9.907999	Lipid_521
PI(16:0/20:2(11Z,14Z))	Lipid_522
PE(O-20:0/22:4(7Z,10Z,13Z,16Z))	Lipid_523
PE(O-16:0/19:1(9Z))	Lipid_524
PC(17:0/22:6(4Z,7Z,10Z,13Z,16Z,19Z))	Lipid_525
1587.1266@9.671	Lipid_526
2091.425@9.4299965	Lipid_527
PE(13:0/20:0)	Lipid_528
Diatoxanthin/ 7,8-Didehydrozeaxanthin Esi+4.4600015	Lipid_529
PC(18:0/22:4(7Z,10Z,13Z,16Z)) Esi+12.441994	Lipid_530
C40 H55 O2 Esi+8.372	Lipid_531
TG(18:3(9Z,12Z,15Z)/18:1(9Z)/22:6(4Z,7Z,10Z,13Z,16Z,19Z))[iso6]	Lipid_532
LysoPC(15:0) Esi+0.8309999	Lipid_533
PC(18:3(6Z,9Z,12Z)/P-16:0)	Lipid_534
PE(22:1(11Z)/12:0)	Lipid_535
PC(22:2(13Z,16Z)/P-18:1(11Z))	Lipid_536
C18 H47 N12 O4	Lipid_537
TG(16:1(9Z)/14:0/16:1(9Z))[iso3]	Lipid_538
PC(O-20:0/19:1(9Z))	Lipid_539
C60 H104 N9 O Esi+19.567995	Lipid_540
C41 H76 N2 O5	Lipid_541
C58 H98 N2 O6	Lipid_542
PE(O-20:0/22:4(7Z,10Z,13Z,16Z)) Esi+12.4210005	Lipid_543
PC(O-10:0/O-8:0)[U]	Lipid_544
30-(-2-(O-2-hydroxy-ethane)-3-hydroxy-propane)-hopane	Lipid_545
2047.3986@9.471	Lipid_546
TG(18:3(9Z,12Z,15Z)/20:4(5Z,8Z,11Z,14Z)/20:5(5Z,8Z,11Z,14Z,17Z))[iso6]	Lipid_547
22:0-Glc-Cholesterol	Lipid_548
DG(18:3(9Z,12Z,15Z)/20:3(8Z,11Z,14Z)/0:0)[iso2]	Lipid_549
C48 H75 N9 O3	Lipid_550
C41 H72 N2 O5	Lipid_551
C50 H81 N2 O8	Lipid_552
PE(P-18:0/22:6(4Z,7Z,10Z,13Z,16Z,19Z))	Lipid_553
C58 H93 N5 O2 Esi+17.627998	Lipid_554
C40 H72 N9 Esi+13.809999	Lipid_555
PC(15:0/20:5(5Z,8Z,11Z,14Z,17Z)) Esi+10.609995	Lipid_556
PC(14:1(9Z)/24:0)	Lipid_557
SM(d18:1/24:1(15Z)) Esi+17.367998	Lipid_558
Coenzyme Q10	Lipid_559
945.7786@18.673002	Lipid_560
C46 H79 N8 O	Lipid_561
C40 H83 N5 O15	Lipid_562
TG(16:1(9Z)/17:0/22:5(7Z,10Z,13Z,16Z,19Z))[iso6]	Lipid_563
C34 H69 N3 O3	Lipid_564
PE(17:1(9Z)/22:2(13Z,16Z)) Esi+8.669999	Lipid_565
PC(18:4(6Z,9Z,12Z,15Z)/20:4(8Z,11Z,14Z,17Z))	Lipid_566
PC(O-1:0/O-16:0)[U]	Lipid_567
803.5822@10.372996	Lipid_568
C43 H3 Cl3 N3 O12 S2	Lipid_569
1-(14-methyl-pentadecanoyl)-2-(8-[3]-ladderane-octanyl)-sn-glycerol	Lipid_570
18:3 Cholesteryl ester	Lipid_571
PC(22:5(4Z,7Z,10Z,13Z,16Z)/18:0) Esi+11.074001	Lipid_572
C52 H5 N3 O18	Lipid_573
C54 H114 N10	Lipid_574
1231.7485@28.413998	Lipid_575
Diatoxanthin/ 7,8-Didehydrozeaxanthin Esi+4.154001	Lipid_576
Coenzyme Q9	Lipid_577
2179.5657@15.637	Lipid_578
C53 H91 N11	Lipid_579
Cer(d18:1/24:0)	Lipid_580
DG(18:1(11E)/16:0/0:0) Esi+13.243005	Lipid_581
1527.1248@9.778004	Lipid_582
C51 H81 N2 O8	Lipid_583
C49 H106 N18 O3	Lipid_584
PC(20:3(5Z,8Z,11Z)/P-18:1(11Z)) Esi+11.061997	Lipid_585
PC(15:0/P-18:0) Esi+10.713004	Lipid_586
1-O-[(6'-O-tetradecanoyl)-a-D-glucopyranosyl]-(2-tetradecanoyloxy)-eicosan-1-ol	Lipid_587
885.8506@19.375998	Lipid_588
3-Deoxyvitamin D3	Lipid_589
C60 H97 N O S	Lipid_590
C24:1 Sulfatide Esi+9.626004	Lipid_591
PE(O-20:0/19:1(9Z)) Esi+12.641999	Lipid_592
C44 H81 N5 O7	Lipid_593
C40 H55 O2 Esi+6.298997	Lipid_594
C6 H2 N2 S	Lipid_595
C55 H98 N2 O6	Lipid_596
C38 H77 N3 O3	Lipid_597
C43 H94 N24 O	Lipid_598
C36 H53 N2 O7	Lipid_599
C36 H69 N25	Lipid_600
PC(14:1(9Z)/20:4(8Z,11Z,14Z,17Z))	Lipid_601
C33 H71 N20 O2	Lipid_602
PS(O-18:0/22:4(7Z,10Z,13Z,16Z))	Lipid_603
DG(18:1(9Z)/18:2(9Z,12Z)/0:0)[iso2] Esi+12.830996	Lipid_604
PS(O-20:0/22:6(4Z,7Z,10Z,13Z,16Z,19Z))	Lipid_605
1-Hydroxyvitamin D5 Esi+9.643003	Lipid_606
6?-hydroxytestosterone	Lipid_607
C41 H74 N2 O5	Lipid_608
SM(d18:1/19:0) Esi+11.03	Lipid_609
C45 H89 N3 O3	Lipid_610
1959.3453@9.734996	Lipid_611
C51 H73 N7 O2	Lipid_612
PI(16:0/22:5(4Z,7Z,10Z,13Z,16Z))	Lipid_613
C12 H22 N3 O6	Lipid_614
827.5459@8.2820015	Lipid_615
PC(18:0/22:3(10Z,13Z,16Z))	Lipid_616
C29 H N2 O29 S3	Lipid_617
2267.6174@15.46	Lipid_618
C48 H80 N8 O	Lipid_619
Linoleamide	Lipid_620
PC(16:0/18:1(9Z)) Esi+11.062998	Lipid_621
TG(18:3(9Z,12Z,15Z)/14:0/18:3(9Z,12Z,15Z))[iso3]	Lipid_622
PE(22:4(7Z,10Z,13Z,16Z)/P-18:0) Esi+10.085	Lipid_623
PC(18:1(11Z)/15:0) Esi+10.157997	Lipid_624
Cer(d18:1/23:0)	Lipid_625
PC(20:4(8Z,11Z,14Z,17Z)/22:6(4Z,7Z,10Z,13Z,16Z,19Z))	Lipid_626
C39 H79 N3 O3	Lipid_627
PC(P-18:0/17:2(9Z,12Z)) Esi+10.22	Lipid_628
1539.1302@9.718997	Lipid_629
PS(O-20:0/22:0) Esi+17.075994	Lipid_630
30:4(15Z,18Z,21Z,24Z)	Lipid_631
C54 H102 N9	Lipid_632
C7 H2 O3 S2	Lipid_633
C36 H76 N8 O3 S	Lipid_634
1-(O-alpha-D-glucopyranosyl)-(1,3R,29S,31R)-dotriacontanetetraol	Lipid_635
PE(22:1(11Z)/14:0)	Lipid_636
C49 H83 N2 O7	Lipid_637
PE(20:2(11Z,14Z)/15:1(9Z))	Lipid_638
898.8101@19.411005	Lipid_639
TG(16:1(9Z)/19:0/20:4(5Z,8Z,11Z,14Z))[iso6]	Lipid_640
PC(O-18:1(9E)/0:0)[S]	Lipid_641
813.5673@8.884998	Lipid_642
C37 H68 O4	Lipid_643
C36 H70 N15 O2	Lipid_644
C49 H102 N18 O3	Lipid_645
C56 H106 N9	Lipid_646
1407.7124@28.414	Lipid_647
C34 H69 N22 O2	Lipid_648
C37 H67 N25	Lipid_649
834.7785@19.158	Lipid_650
PC(13:0/20:5(5Z,8Z,11Z,14Z,17Z))	Lipid_651
954.7425@17.375	Lipid_652
C38 H81 N8 O14	Lipid_653
PC(15:0/18:2(9Z,12Z)) Esi+9.368001	Lipid_654
1871.293@9.903005	Lipid_655
C57 H98 N9 O S	Lipid_656
PC(18:0/22:3(10Z,13Z,16Z)) Esi+11.902005	Lipid_657
C44 H70 N9	Lipid_658
PA(O-20:0/22:4(7Z,10Z,13Z,16Z))	Lipid_659
756.6141@10.355999	Lipid_660
C38 H77 N3 O3 Esi+12.118996	Lipid_661
PC(18:3(6Z,9Z,12Z)/P-18:1(11Z)) Esi+11.545005	Lipid_662
C45 H77 N12 O2	Lipid_663
C53 H106 N5 O5 S	Lipid_664
PC(O-18:0/17:2(9Z,12Z)) Esi+11.050998	Lipid_665
888.826@19.882002	Lipid_666
C21 H45 N16	Lipid_667
1915.3195@9.845	Lipid_668
LysoPE(0:0/22:4(7Z,10Z,13Z,16Z))	Lipid_669
PC(10:0/23:0)	Lipid_670
DG(19:0/20:1(11Z)/0:0)[iso2]	Lipid_671
TG(14:1(9Z)/19:0/22:6(4Z,7Z,10Z,13Z,16Z,19Z))[iso6]	Lipid_672
PE(19:0/22:6(4Z,7Z,10Z,13Z,16Z,19Z))	Lipid_673
C55 H103 N6 O4	Lipid_674
C29 H59 N22 O3	Lipid_675
C24 H49 N O4	Lipid_676
1583.1873@11.162998	Lipid_677
PS(O-16:0/20:1(11Z))	Lipid_678
C51 H81 N2 O8 Esi+8.751004	Lipid_679
C37 H77 N21 O4	Lipid_680
SM(d18:1/17:0) Esi+8.906003	Lipid_681
TG(17:2(9Z,12Z)/18:3(9Z,12Z,15Z)/20:3(8Z,11Z,14Z))[iso6]	Lipid_682
549.8739@0.59199977	Lipid_683
C43 H72 N2 O5	Lipid_684
PE(O-18:0/17:2(9Z,12Z))	Lipid_685
DG(18:2(9Z,12Z)/18:2(9Z,12Z)/0:0) Esi+12.019997	Lipid_686
PC(16:0/9:0(CHO))	Lipid_687
C60 H110 N12	Lipid_688
C56 H88 N9 O	Lipid_689
C55 H5 N3 O13 S	Lipid_690
2135.5396@15.724999	Lipid_691
C40 H55 Esi+15.2160015	Lipid_692
C42 H70 N9	Lipid_693
C58 H88 N2 O10	Lipid_694
2223.5913@15.544004	Lipid_695
C49 H82 O4	Lipid_696
C50 H90 N4 O5	Lipid_697
1008.7896@18.282997	Lipid_698
C60 H106 N5 O5	Lipid_699
TG(18:0/14:0/18:0)[iso3]	Lipid_700
2091.5132@15.816998	Lipid_701
C48 H79 N2 O8	Lipid_702
C56 H93 N11	Lipid_703
1-(10-methyl-hexadecanyl-2-(8-[3]-ladderane-octanyl)-sn-glycerol	Lipid_704
1-Hydroxyvitamin D5 Esi+8.200001	Lipid_705
PC(16:0/19:2(9Z,12Z))[U] Esi+10.054997	Lipid_706
1827.2668@9.971995	Lipid_707
PC(20:1(11Z)/22:5(4Z,7Z,10Z,13Z,16Z))	Lipid_708
C39 H78 N5 O4	Lipid_709
C54 H87 O7	Lipid_710
772.6396@11.921998	Lipid_711
PE(15:0/18:0)	Lipid_712
PS(P-20:0/22:4(7Z,10Z,13Z,16Z))	Lipid_713
C50 H81 N2 O7	Lipid_714
TG(17:2(9Z,12Z)/17:2(9Z,12Z)/20:2(11Z,14Z))[iso3]	Lipid_715
C51 H88 N9 O	Lipid_716
PC(13:0/18:2(9Z,12Z))	Lipid_717
1002.7424@17.073	Lipid_718
PE(P-20:0/20:5(5Z,8Z,11Z,14Z,17Z)) Esi+11.380003	Lipid_719
2003.3712@9.570004	Lipid_720
Menaquinone-9 Esi+10.424996	Lipid_721
DG(17:1(9Z)/17:2(9Z,12Z)/0:0)[iso2] Esi+11.649996	Lipid_722
1579.1548@10.168	Lipid_723
C58 H106 N8 O3 S	Lipid_724
1018.8683@19.843996	Lipid_725
C49 H104 N14 O2	Lipid_726
C55 H93 N8 O	Lipid_727
PE(19:0/22:1(11Z))	Lipid_728
C57 H119 N2 O S	Lipid_729
C59 H98 N2 O6	Lipid_730
SM(d18:0/22:0)	Lipid_731
C36 H74 N26	Lipid_732
TG(16:1(9Z)/20:5(5Z,8Z,11Z,14Z,17Z)/22:0)[iso6]	Lipid_733
2179.4768@9.286998	Lipid_734
C44 H86 N O6	Lipid_735
PE(O-18:0/17:0)	Lipid_736
837.6843@17.039	Lipid_737
PC(15:0/P-18:1(11Z))	Lipid_738
C22 H43 N O	Lipid_739
PE(O-20:0/17:2(9Z,12Z)) Esi+15.168005	Lipid_740
SM(d16:1/25:0) Esi+17.527	Lipid_741
LysoPC(14:0)	Lipid_742
C32 H57 N2 O7	Lipid_743
C50 H85 N2 O7 Esi+10.001003	Lipid_744
C39 H76 N2 O5 Esi+13.229002	Lipid_745
1238.485@8.474	Lipid_746
C47 H75 N12 O	Lipid_747
PE(15:0/18:1(11Z))	Lipid_748
LysoPC(P-16:0)	Lipid_749
C46 H83 N5 O6	Lipid_750
TG(18:3(9Z,12Z,15Z)/18:2(9Z,12Z)/20:5(5Z,8Z,11Z,14Z,17Z))[iso6]	Lipid_751
PE-Cer(d14:1(4E)/24:1(15Z))	Lipid_752
1004.7577@17.562006	Lipid_753
C46 H79 N2 O8	Lipid_754
PE(P-20:0/22:6(4Z,7Z,10Z,13Z,16Z,19Z))	Lipid_755
C16 O21 Esi+0.6620002	Lipid_756
C30 H51 N2 O7	Lipid_757
PC(O-16:0/3:1(2E))	Lipid_758
PE(20:3(5Z,8Z,11Z)/P-18:1(11Z)) Esi+9.274997	Lipid_759
PE(20:3(5Z,8Z,11Z)/P-18:1(11Z)) Esi+11.694	Lipid_760
C16 H34 O9	Lipid_761
PC(13:0/20:3(8Z,11Z,14Z)) Esi+8.057003	Lipid_762
C9 O3 S2	Lipid_763
C59 H94 N9 O	Lipid_764
PC(10:0/21:0) Esi+9.117998	Lipid_765
PC(18:3(6Z,9Z,12Z)/22:5(4Z,7Z,10Z,13Z,16Z)) Esi+9.160003	Lipid_766
TG(12:0/20:1(11Z)/22:6(4Z,7Z,10Z,13Z,16Z,19Z))[iso6]	Lipid_767
C52 H91 N2 O8	Lipid_768
C59 H102 N12	Lipid_769
C42 H81 N6 O2	Lipid_770
2355.6697@15.288	Lipid_771
C34 H67 N19 O3	Lipid_772
C51 H2 N3 O8 S5	Lipid_773
1016.6802@1.0149997	Lipid_774
C46 H74 N O5	Lipid_775
TG(20:4(5Z,8Z,11Z,14Z)/18:1(9Z)/22:6(4Z,7Z,10Z,13Z,16Z,19Z))[iso6]	Lipid_776
C33 H69 N25 Esi+9.863003	Lipid_777
TG(17:1(9Z)/17:1(9Z)/20:3(8Z,11Z,14Z))[iso3]	Lipid_778
DG(18:3(9Z,12Z,15Z)/20:4(5Z,8Z,11Z,14Z)/0:0)[iso2]	Lipid_779
C57 H106 N9	Lipid_780
PE(22:1(11Z)/12:0) Esi+10.760996	Lipid_781
C10 N O13 S	Lipid_782
PS(P-20:0/22:2(13Z,16Z))	Lipid_783
PC(18:3(6Z,9Z,12Z)/P-18:1(11Z)) Esi+8.981998	Lipid_784
PC(P-20:0/22:6(4Z,7Z,10Z,13Z,16Z,19Z))	Lipid_785
Noladin Ether	Lipid_786
1523.1276@9.582	Lipid_787
PI(16:0/20:3(5Z,8Z,11Z))	Lipid_788
1-(14-methyl-pentadecanoyl)-2-(8-[3]-ladderane-octanyl)-sn-glycerol Esi+13.844999	Lipid_789
C57 H108 N12	Lipid_790
C21 H43 N16	Lipid_791
TG(14:1(9Z)/14:1(9Z)/19:1(9Z))[iso3]	Lipid_792
1583.6768@28.409	Lipid_793
PC(O-12:0/O-1:0)	Lipid_794
PC(20:3(5Z,8Z,11Z)/22:6(4Z,7Z,10Z,13Z,16Z,19Z))	Lipid_795
1341.9196@13.609993	Lipid_796
LysoPE(0:0/18:2(9Z,12Z))	Lipid_797
C37 H70 N2 O5	Lipid_798
1541.1725@10.468997	Lipid_799
TG(17:1(9Z)/18:3(9Z,12Z,15Z)/18:3(9Z,12Z,15Z))[iso3]	Lipid_800
C58 H108 N9	Lipid_801
18:2 Cholesteryl ester	Lipid_802
C50 H87 N2 O7	Lipid_803
C54 H86 N9 O	Lipid_804
PE-Cer(d15:1(4E)/20:0(2OH))	Lipid_805
PE-Cer(d14:2(4E,6E)/23:0) Esi+13.911004	Lipid_806
3beta-hydroxy-4beta-methyl-5alpha-cholest-7-ene-4alpha-carboxylic acid Esi+7.3789988	Lipid_807
PE(20:4(5Z,8Z,11Z,14Z)/P-18:1(11Z)) Esi+10.906003	Lipid_808
3,7,11,15-Tetramethyl-6,10,14-hexadecatrien-1-ol	Lipid_809
C59 H104 N12	Lipid_810
2135.451@9.3670025	Lipid_811
DG(17:1(9Z)/20:0/0:0)[iso2]	Lipid_812
C39 H70 N9	Lipid_813
1-Hydroxyvitamin D5 Esi+12.988005	Lipid_814
C51 H100 N2 O6	Lipid_815
C47 H73 N9 O3	Lipid_816
C41 H79 N3 O4	Lipid_817
PC(16:1(9Z)/P-18:1(11Z)) Esi+9.4559965	Lipid_818
SM(d18:2/22:1) Esi+11.041996	Lipid_819
PC(13:0/18:3(6Z,9Z,12Z))	Lipid_820
PE(24:1(15Z)/20:5(5Z,8Z,11Z,14Z,17Z))	Lipid_821
PC(16:0/P-18:0)	Lipid_822
PC(10:0/22:0) Esi+9.095998	Lipid_823
PE-Cer(d14:2(4E,6E)/21:0)	Lipid_824
TG(17:1(9Z)/18:0/18:0)[iso3]	Lipid_825
1010.8047@18.64899	Lipid_826
C50 H81 N12 O	Lipid_827
725.8376@0.61899996	Lipid_828
C35 H64 N3 O3	Lipid_829
1551.1228@9.589997	Lipid_830
TG(18:3(9Z,12Z,15Z)/14:0/18:3(9Z,12Z,15Z))[iso3] Esi+17.536005	Lipid_831
C45 H77 O7	Lipid_832
C44 H96 N22	Lipid_833
C57 H83 N2 O3	Lipid_834
2047.4866@15.911994	Lipid_835
827.6997@17.754	Lipid_836
DG(18:3(9Z,12Z,15Z)/20:2(11Z,14Z)/0:0)[iso2]	Lipid_837
PC(O-17:0/18:1(9Z)) Esi+11.886	Lipid_838
C50 H79 N9 O2	Lipid_839
20:0 Campesteryl ester	Lipid_840
TG(17:2(9Z,12Z)/17:2(9Z,12Z)/17:2(9Z,12Z))	Lipid_841
1032.7888@18.17901	Lipid_842
C49 H80 N2 O2	Lipid_843
C44 H58 N O4	Lipid_844
914.8463@19.109993	Lipid_845
C42 H91 N9 O4 S2	Lipid_846
C59 H O14	Lipid_847
Cer(d18:1/22:0) Esi+14.333006	Lipid_848
C50 H81 N9 O3	Lipid_849
C49 H93 N15	Lipid_850
C40 H74 N2 O5	Lipid_851
C40 H66 N9	Lipid_852
2223.503@9.187001	Lipid_853
C50 H81 N5 O6	Lipid_854
TG(18:4(6Z,9Z,12Z,15Z)/18:4(6Z,9Z,12Z,15Z)/20:5(5Z,8Z,11Z,14Z,17Z))[iso3]	Lipid_855
C4 H11 N3 O	Lipid_856
PE(21:0/22:2(13Z,16Z))	Lipid_857
PE(18:1(11Z)/P-18:1(11Z))	Lipid_858
20:0 Cholesteryl ester	Lipid_859
1572.1865@11.010002	Lipid_860
C40 H55 O3	Lipid_861
C54 H106 N8 S2	Lipid_862
Stearamide	Lipid_863
C31 H55 N2 O2	Lipid_864
C45 H78 N2 O5	Lipid_865
C40 H72 N9 Esi+13.571997	Lipid_866
PC(22:0/P-18:0)	Lipid_867
TG(12:0/20:4(5Z,8Z,11Z,14Z)/20:4(5Z,8Z,11Z,14Z))[iso3]	Lipid_868
PE(18:2(9Z,12Z)/P-18:1(11Z))	Lipid_869
LysoPE(0:0/18:3(6Z,9Z,12Z))	Lipid_870
PE-Cer(d14:2(4E,6E)/19:0)	Lipid_871
1008.7903@17.887	Lipid_872
PE(22:4(7Z,10Z,13Z,16Z)/P-18:1(11Z)) Esi+9.731998	Lipid_873
TG(12:0/13:0/18:4(6Z,9Z,12Z,15Z))[iso6]	Lipid_874
C60 H113 N O4	Lipid_875
C49 H80 N8 O	Lipid_876
1012.8206@18.941996	Lipid_877
PI-Cer(d18:0/22:0)	Lipid_878
PC(13:0/0:0)	Lipid_879
846.7783@19.185	Lipid_880
20:5 Cholesteryl ester	Lipid_881
PC(17:0/22:2(13Z,16Z))	Lipid_882
TG(12:0/18:2(9Z,12Z)/22:3(10Z,13Z,16Z))[iso6] Esi+18.966002	Lipid_883
PA(22:0/22:0)	Lipid_884
C40 H75 N20 O	Lipid_885
PC(22:2(13Z,16Z)/P-18:1(11Z)) Esi+12.7940035	Lipid_886
C57 H103 N2 O2	Lipid_887
C59 H109 N O4	Lipid_888
22:1 Cholesteryl ester	Lipid_889
PC(22:6(4Z,7Z,10Z,13Z,16Z,19Z)/22:6(4Z,7Z,10Z,13Z,16Z,19Z))	Lipid_890
LysoPC(20:1(11Z))	Lipid_891
C51 H77 N9 O2	Lipid_892
C58 H5 N4 O15	Lipid_893
TG(13:0/17:1(9Z)/22:5(7Z,10Z,13Z,16Z,19Z))[iso6]	Lipid_894
PE-Cer(d14:1(4E)/20:1(11Z))	Lipid_895
926.9258@20.046005	Lipid_896
1485.1356@8.807004	Lipid_897
C20 Sulfatide	Lipid_898
32,35-anhydrobacteriohopaneterol	Lipid_899
C60 H111 N O4	Lipid_900
C57 H107 N3 O5	Lipid_901
675.4933@6.541	Lipid_902
SM(d18:1/20:0) Esi+11.921998	Lipid_903
C38 H81 N14 O9	Lipid_904
C42 H3 Cl2 N3 O14 S4	Lipid_905
1567.191@11.071999	Lipid_906
C52 H85 N9 O2	Lipid_907
1214.485@8.283998	Lipid_908
C33 H71 N21 O3	Lipid_909
PC(18:4(6Z,9Z,12Z,15Z)/P-18:1(11Z)) Esi+11.398002	Lipid_910
PI(16:0/22:5(4Z,7Z,10Z,13Z,16Z)) Esi+7.576003	Lipid_911
1054.8928@19.601994	Lipid_912
PE(20:5(5Z,8Z,11Z,14Z,17Z)/P-18:1(11Z))	Lipid_913
C44 H76 N10 O	Lipid_914
C43 H77 N12 O2 S	Lipid_915
C54 H114 N13	Lipid_916
C52 H101 N4 O3	Lipid_917
PE-Cer(d14:1(4E)/16:0)	Lipid_918
C40 H88 Cl N13 S	Lipid_919
DG(18:0/18:1(9Z)/0:0)[iso2]	Lipid_920
C36 H69 N22 O3	Lipid_921
(22R)-1?,25-dihydroxy-22-methoxy-26,27-dimethyl-23,23,24,24-tetradehydro-24a-homovitamin D3 / (22R)-1?,25-dihydroxy-22-methoxy-26,27-dimethyl-23,23,24,24-tetradehydro-24a-homocholecalciferol	Lipid_922
C52 H94 N2 O4	Lipid_923
C58 H98 N6 O3	Lipid_924
C31 H55 N2 O7	Lipid_925
SM(d18:1/18:1(9Z)) Esi+9.036999	Lipid_926
PC(10:0/24:0)	Lipid_927
1006.774@17.815	Lipid_928
PG	Lipid_929
SM(d18:2/24:1)	Lipid_930
PC(P-17:0/0:0)	Lipid_931
LysoPE(0:0/20:5(5Z,8Z,11Z,14Z,17Z))	Lipid_932
C12 H26 O7	Lipid_933
C39 H82 N9 S	Lipid_934
C60 H119 N3 O3	Lipid_935
Echinenone/ (Myxoxanthin) Esi+6.324998	Lipid_936
C40 H55 O2 Esi+6.9380016	Lipid_937
C52 H79 N3 S	Lipid_938
C51 H101 N4 O4	Lipid_939
PE(21:0/22:1(11Z))	Lipid_940
C39 H69 N O5	Lipid_941
PC(15:0/P-18:1(11Z)) Esi+9.808003	Lipid_942
C56 H85 S	Lipid_943
PC(20:0/20:2(11Z,14Z))	Lipid_944
C51 H93 N5 O2 S2	Lipid_945
TG(16:0/20:4(5Z,8Z,11Z,14Z)/22:1(13Z))[iso6]	Lipid_946
C37 H3 O30 S	Lipid_947
N-(24-hydroxytetracosanyl)sphinganine	Lipid_948
1528.1266@9.777003	Lipid_949
PE(16:0/17:1(9Z))	Lipid_950
TG(16:0/14:0/16:0)[iso3]	Lipid_951
N-(3-(hexadecanoyloxy)-heptadecanoyl)-L-ornithine	Lipid_952
C60 H116 N5 O5	Lipid_953
C37 H73 N21 O4	Lipid_954
C46 H90 Cl2 N4	Lipid_955
Cer(d16:1/23:0)	Lipid_956
C54 H87 O7 Esi+12.966002	Lipid_957
PE(16:0/P-18:0)	Lipid_958
1392.3904@21.580004	Lipid_959
C58 H114 N2 O6	Lipid_960
PA(O-18:0/21:0)	Lipid_961
1739.2145@10.181	Lipid_962
PC(14:1(9Z)/22:6(4Z,7Z,10Z,13Z,16Z,19Z))	Lipid_963
C39 H72 N9	Lipid_964
TG(18:0/18:0/18:1(11Z))[iso3]	Lipid_965
PGPC	Lipid_966
1-(8-[3]-ladderane-octanoyl-2-(8-[3]-ladderane-octanyl)-sn-glycerol	Lipid_967
C19 H36 N2 O6 S2	Lipid_968
549.8738@28.232986	Lipid_969
PC(15:0/P-18:0) Esi+11.011996	Lipid_970
3-Deoxyvitamin D3 Esi+18.094992	Lipid_971
C30 H48 N9 O10	Lipid_972
C42 H76 N9	Lipid_973
C56 H79 N6	Lipid_974
SM(d18:0/17:0)	Lipid_975
C60 H114 N5 O5	Lipid_976
28:4(13Z,16Z,19Z,22Z)	Lipid_977
PC(18:4(6Z,9Z,12Z,15Z)/P-18:1(11Z)) Esi+8.9349985	Lipid_978
C60 H113 N2	Lipid_979
PE(P-20:0/17:1(9Z))	Lipid_980
DG(17:0/0:0/17:0) (d5)	Lipid_981
TG(17:2(9Z,12Z)/17:2(9Z,12Z)/17:2(9Z,12Z)) Esi+17.776999	Lipid_982
C44 H79 N2 O8	Lipid_983
TG(18:3(9Z,12Z,15Z)/18:2(9Z,12Z)/20:5(5Z,8Z,11Z,14Z,17Z))[iso6] Esi+17.583006	Lipid_984
1503.1604@10.506003	Lipid_985
930.8724@20.383993	Lipid_986
PE-Cer(d15:2(4E,6E)/22:0(2OH))	Lipid_987
PS(O-18:0/22:4(7Z,10Z,13Z,16Z)) Esi+9.918	Lipid_988
C43 O25	Lipid_989
C10 H11 N6 O4	Lipid_990
TG(18:3(9Z,12Z,15Z)/18:2(9Z,12Z)/18:3(9Z,12Z,15Z))[iso3]	Lipid_991
1212.4694@7.3699985	Lipid_992
855.7675@19.308	Lipid_993
C4 H11 N3 O Esi+20.125	Lipid_994
C54 H77 N7 O3	Lipid_995
3beta-hydroxy-4beta-methyl-5alpha-cholest-7-ene-4alpha-carboxylic acid Esi+6.925998	Lipid_996
PC(O-18:0/19:1(9Z))	Lipid_997
C56 H97 N10	Lipid_998
938.7699@18.032003	Lipid_999
TG(17:2(9Z,12Z)/17:2(9Z,12Z)/22:3(10Z,13Z,16Z))[iso3] Esi+19.239996	Lipid_1000
1-(14-methyl-pentadecanoyl)-2-(8-[3]-ladderane-octanyl)-sn-glycerol Esi+7.576998	Lipid_1001
C44 H91 N6 O2	Lipid_1002
2399.696@15.205996	Lipid_1003
1155.8224@15.368999	Lipid_1004
C51 H91 N2 O8	Lipid_1005
Cer(d18:1/20:0)	Lipid_1006
1244.3531@20.619005	Lipid_1007
1318.3726@21.12901	Lipid_1008
1-(8-[3]-ladderane-octanyl)-2-(8-[3]-ladderane-octanyl)-sn-glycerol	Lipid_1009
DG(18:3(9Z,12Z,15Z)/20:3(8Z,11Z,14Z)/0:0)[iso2] Esi+12.105003	Lipid_1010
C46 H74 N8 O	Lipid_1011
PI(16:0/22:5(4Z,7Z,10Z,13Z,16Z)) Esi+7.274997	Lipid_1012
1553.1766@10.733001	Lipid_1013
TG(13:0/13:0/21:0)[iso3]	Lipid_1014
758.5683@10.024001	Lipid_1015
972.7895@18.493998	Lipid_1016
2177.5486@15.222998	Lipid_1017
1551.1569@9.980001	Lipid_1018
C47 H91 N13 O2	Lipid_1019
C32 H2 Cl3 N4 O13 S3	Lipid_1020
C54 H69 N11	Lipid_1021
C50 H91 N5 O7	Lipid_1022
C41 H77 N3 O4	Lipid_1023
PS(O-20:0/22:6(4Z,7Z,10Z,13Z,16Z,19Z)) Esi+4.7760005	Lipid_1024
C53 H100 N9	Lipid_1025
C54 H116 N8 O4 S	Lipid_1026
1028.7578@17.366007	Lipid_1027
786.5562@11.011996	Lipid_1028
C7 H2 O3 S2 Esi+28.198002	Lipid_1029
C52 H103 N O6	Lipid_1030
TG(16:1(9Z)/18:4(6Z,9Z,12Z,15Z)/18:4(6Z,9Z,12Z,15Z))[iso3]	Lipid_1031
574.4957@6.5919986	Lipid_1032
1000.9141@20.77399	Lipid_1033
SM(d20:1/23:0)	Lipid_1034
C35 H73 N28	Lipid_1035
1539.1613@10.502005	Lipid_1036
2311.6443@15.376003	Lipid_1037
1540.4286@22.338993	Lipid_1038
C56 H88 N9 O Esi+16.562996	Lipid_1039
CL(1'-[22:1(13Z)/22:1(13Z)],3'-[22:1(13Z)/14:1(9Z)])[rac]	Lipid_1040
1913.3044@9.095	Lipid_1041
Bombykol	Lipid_1042
C11 H23 N8 O2	Lipid_1043
PE(P-20:0/18:3(9Z,12Z,15Z))	Lipid_1044
1024.914@20.679995	Lipid_1045
C37 H8 N6 O24	Lipid_1046
Decaprenol	Lipid_1047
PE(24:1(15Z)/P-18:1(11Z))	Lipid_1048
C10 H18 N3 O5	Lipid_1049
PI(16:0/20:3(5Z,8Z,11Z)) Esi+7.3690004	Lipid_1050
PS(O-16:0/O-16:0)[U]	Lipid_1051
722.6324@16.392006	Lipid_1052
1566.144@10.007002	Lipid_1053
C55 H114 N12 S	Lipid_1054
861.8142@20.049006	Lipid_1055
PC(15:0/22:6(4Z,7Z,10Z,13Z,16Z,19Z)) Esi+11.239005	Lipid_1056
C54 H101 N5 O	Lipid_1057
1016.8522@19.596006	Lipid_1058
C54 H94 N9 O	Lipid_1059
DG(18:2(9Z,12Z)/20:0/0:0)[iso2]	Lipid_1060
Monoanhydroescholtzxanthin	Lipid_1061
2221.5754@15.135005	Lipid_1062
878.8406@20.250996	Lipid_1063
919.8048@17.411995	Lipid_1064
1513.1078@9.0859995	Lipid_1065
2265.6023@15.051001	Lipid_1066
1014.8359@19.244997	Lipid_1067
LysoPE(0:0/22:2(13Z,16Z))	Lipid_1068
TG(14:0/20:5(5Z,8Z,11Z,14Z,17Z)/20:5(5Z,8Z,11Z,14Z,17Z))[iso3]	Lipid_1069
2003.4609@16.006	Lipid_1070
C56 H101 N5 O	Lipid_1071
LysoPC(20:0)	Lipid_1072
C45 H79 N2 O8	Lipid_1073
C40 H55 O2 Esi+6.692997	Lipid_1074
C52 H79 O7	Lipid_1075
C16 H29 N O5	Lipid_1076
1094.3167@19.380997	Lipid_1077
C53 H107 N4 O4	Lipid_1078
CE(20:4)	Lipid_1079
683.5487@12.928992	Lipid_1080
C39 H68 O4	Lipid_1081
PE(24:1(15Z)/20:5(5Z,8Z,11Z,14Z,17Z)) Esi+11.432004	Lipid_1082
C55 H100 N5 O5 S	Lipid_1083
PC(13:0/20:3(8Z,11Z,14Z)) Esi+10.454999	Lipid_1084
TG(12:0/12:0/20:1(11Z))[iso3]	Lipid_1085
CerP(d18:1/20:0)	Lipid_1086
PC(O-14:0/O-1:0)	Lipid_1087
C41 H87 N14 O9	Lipid_1088
C40 H79 N6 O2	Lipid_1089
LysoPC(P-16:0) Esi+0.91600025	Lipid_1090
PE(O-20:0/22:4(7Z,10Z,13Z,16Z)) Esi+11.575004	Lipid_1091
PE(16:0/P-18:1(11Z))	Lipid_1092
PC(P-20:0/21:0)	Lipid_1093
C46 H77 N9 O3	Lipid_1094
PE(O-18:0/0:0)	Lipid_1095
C42 H87 N3 O3	Lipid_1096
TG(16:0/17:2(9Z,12Z)/17:2(9Z,12Z))[iso3]	Lipid_1097
PE(22:4(7Z,10Z,13Z,16Z)/17:0)	Lipid_1098
Eschscholtzxanthone	Lipid_1099
1466.4102@21.981997	Lipid_1100
C59 H106 N2 O7	Lipid_1101
C46 H83 N2 O7	Lipid_1102
PE(P-20:0/19:1(9Z))	Lipid_1103
PC(O-16:0/15:0)	Lipid_1104
1004.758@17.393003	Lipid_1105
PE-Cer(d14:1(4E)/24:0(2OH))	Lipid_1106
1587.1606@10.372003	Lipid_1107
C42 H79 N O2	Lipid_1108
C46 H71 N12 O2	Lipid_1109
C44 H72 N9	Lipid_1110
3-Deoxyvitamin D3 Esi+18.778994	Lipid_1111
PS(O-20:0/20:5(5Z,8Z,11Z,14Z,17Z))	Lipid_1112
3beta-hydroxy-4beta-methyl-5alpha-cholest-7-ene-4alpha-carboxylic acid Esi+9.871001	Lipid_1113
PC(14:0/P-18:1(11Z))	Lipid_1114
C40 H55 O2 Esi+5.326999	Lipid_1115
PE-Cer(d14:1(4E)/20:0) Esi+5.908001	Lipid_1116
C56 H101 N7 O	Lipid_1117
2309.6287@14.963006	Lipid_1118
TG(18:0/18:0/18:0)	Lipid_1119
LysoPE(0:0/22:0)	Lipid_1120
C52 H106 N8 O3	Lipid_1121
TG(20:5(5Z,8Z,11Z,14Z,17Z)/18:3(9Z,12Z,15Z)/20:5(5Z,8Z,11Z,14Z,17Z))[iso3]	Lipid_1122
PE(19:1(9Z)/22:4(7Z,10Z,13Z,16Z))	Lipid_1123
C58 H104 N2 O7	Lipid_1124
C54 H98 N2 O4	Lipid_1125
PC(22:2(13Z,16Z)/P-18:1(11Z)) Esi+12.450002	Lipid_1126
C45 H74 O4	Lipid_1127
C58 H112 N5 O5	Lipid_1128
1010.8044@18.44	Lipid_1129
TG(17:2(9Z,12Z)/18:3(9Z,12Z,15Z)/18:3(9Z,12Z,15Z))[iso3]	Lipid_1130
C44 H65 O3	Lipid_1131
C55 H100 N9	Lipid_1132
835.6688@16.777	Lipid_1133
C43 H93 N27	Lipid_1134
PS(P-20:0/22:4(7Z,10Z,13Z,16Z)) Esi+10.277005	Lipid_1135
1579.1552@10.325998	Lipid_1136
PE(24:0/P-18:0)	Lipid_1137
C45 H93 N3 O4	Lipid_1138
2487.7485@15.04	Lipid_1139
PC(16:0/9:0(CHO)) Esi+1.3699999	Lipid_1140
PS(O-20:0/22:4(7Z,10Z,13Z,16Z))	Lipid_1141
PE(O-16:0/22:0)[U]	Lipid_1142
C39 H72 O4	Lipid_1143
C43 H86 N21 O2	Lipid_1144
TG(14:0/20:5(5Z,8Z,11Z,14Z,17Z)/20:5(5Z,8Z,11Z,14Z,17Z))[iso3] Esi+10.816998	Lipid_1145
C39 H80 N5 O4	Lipid_1146
SM(d18:1/22:0) Esi+17.195005	Lipid_1147
C18 H39 N23 O	Lipid_1148
C38 H81 N8 O14 Esi+3.8809984	Lipid_1149
TG(12:0/12:0/22:3(10Z,13Z,16Z))[iso3]	Lipid_1150
C53 H86 N O13	Lipid_1151
PS(O-18:0/20:3(8Z,11Z,14Z))	Lipid_1152
1575.1599@10.095	Lipid_1153
C39 H68 O4 Esi+13.088996	Lipid_1154
DG(17:2(9Z,12Z)/18:1(9Z)/0:0)[iso2]	Lipid_1155
1482.114@8.786	Lipid_1156
936.7537@17.605	Lipid_1157
PS(O-20:0/17:2(9Z,12Z))	Lipid_1158
C42 H79 N O3	Lipid_1159
C38 H76 Cl N3	Lipid_1160
PE(20:4(5Z,8Z,11Z,14Z)/17:0)	Lipid_1161
DG(16:0/16:1(9Z)/0:0)[iso2]	Lipid_1162
C59 H92 N12	Lipid_1163
PC(18:3(6Z,9Z,12Z)/P-16:0) Esi+8.462002	Lipid_1164
C43 H81 N7 O4	Lipid_1165
C57 H107 Cl N O4	Lipid_1166
1555.1545@10.188998	Lipid_1167
SM(d18:0/20:0) Esi+16.989008	Lipid_1168
TG(22:5(7Z,10Z,13Z,16Z,19Z)/18:3(9Z,12Z,15Z)/22:6(4Z,7Z,10Z,13Z,16Z,19Z))[iso6]	Lipid_1169
TG(15:0/16:0/19:1(9Z))[iso6]	Lipid_1170
TG(15:0/17:2(9Z,12Z)/22:2(13Z,16Z))[iso6]	Lipid_1171
3-Deoxyvitamin D3 Esi+17.769001	Lipid_1172
966.7999@18.494001	Lipid_1173
2353.6548@14.879002	Lipid_1174
1316.3726@21.130995	Lipid_1175
C57 H114 N5 O4	Lipid_1176
967.9041@19.093002	Lipid_1177
Behenyl linolenate	Lipid_1178
PE(21:0/22:2(13Z,16Z)) Esi+12.964997	Lipid_1179
TG(20:2(11Z,14Z)/18:3(6Z,9Z,12Z)/20:2(11Z,14Z)) (d5)	Lipid_1180
C22 Sulfatide Esi+8.678996	Lipid_1181
848.7948@19.518003	Lipid_1182
881.8197@18.691994	Lipid_1183
C36 H2 O30	Lipid_1184
1651.0743@1.0130004	Lipid_1185
C50 H84 N12	Lipid_1186
C40 H71 N8	Lipid_1187
PE(24:1(15Z)/20:3(8Z,11Z,14Z))	Lipid_1188
C21 H38 N2 O5	Lipid_1189
C50 H103 N7 O S3	Lipid_1190
PE-Cer(d14:1(4E)/24:1(15Z)(2OH))	Lipid_1191
PE-Cer(d15:1(4E)/20:0(2OH)) Esi+5.208003	Lipid_1192
2133.5242@15.315001	Lipid_1193
C16 N2 O18 S2	Lipid_1194
C46 H75 O11	Lipid_1195
C42 H81 N8 O6 S	Lipid_1196
DG(18:3(9Z,12Z,15Z)/20:2(11Z,14Z)/0:0)[iso2] Esi+12.858001	Lipid_1197
PS(O-18:0/19:1(9Z))	Lipid_1198
C39 H68 O4 Esi+7.115001	Lipid_1199
C49 H96 N2 O6	Lipid_1200
PS(O-20:0/22:6(4Z,7Z,10Z,13Z,16Z,19Z)) Esi+4.298	Lipid_1201
C46 H72 N8 O	Lipid_1202
C56 H88 N2 O5	Lipid_1203
SM(d18:1/25:0) Esi+14.316993	Lipid_1204
TG(13:0/13:0/22:5(7Z,10Z,13Z,16Z,19Z))[iso3]	Lipid_1205
PC(13:0/22:6(4Z,7Z,10Z,13Z,16Z,19Z))	Lipid_1206
C50 H75 O7	Lipid_1207
C48 H95 N12 O	Lipid_1208
C59 H94 N5 O5	Lipid_1209
MGDG(16:0/18:2(9Z,12Z))	Lipid_1210
TG(13:0/13:0/19:1(9Z))[iso3]	Lipid_1211
PS(P-20:0/19:1(9Z))	Lipid_1212
PC(11:1(10E)/11:1(10E))[U]	Lipid_1213
N-(26-hydroxyhexacosanyl)sphinganine	Lipid_1214
C60 H104 N9 O2	Lipid_1215
PE(21:0/22:2(13Z,16Z)) Esi+12.563997	Lipid_1216
C38 H77 N3 O3 Esi+11.9660015	Lipid_1217
1695.101@0.9970001	Lipid_1218
2443.723@15.1229925	Lipid_1219
875.6513@10.880002	Lipid_1220
Spheroidene	Lipid_1221
3-Deoxyvitamin D3 Esi+18.267008	Lipid_1222
C52 H81 N9 O3	Lipid_1223
Cer(d18:2/22:0)	Lipid_1224
C40 H51 O2	Lipid_1225
C37 H77 N9 O	Lipid_1226
C51 H77 N9 O2 Esi+9.083005	Lipid_1227
TrHA	Lipid_1228
Galbeta1-4Glcbeta-Cer(d18:1/24:0)	Lipid_1229
PC(P-15:0/0:0)	Lipid_1230
913.7159@17.388	Lipid_1231
PI(16:0/20:3(5Z,8Z,11Z)) Esi+7.115001	Lipid_1232
C40 H79 N16 O4	Lipid_1233
C37 H73 N22 O	Lipid_1234
1541.14@9.641003	Lipid_1235
PE(20:4(5Z,8Z,11Z,14Z)/24:1(15Z))	Lipid_1236
907.8105@17.489996	Lipid_1237
1180.9716@20.617994	Lipid_1238
C44 H94 N24 O	Lipid_1239
1525.1038@10.567995	Lipid_1240
1553.1439@11.174998	Lipid_1241
C40 H74 N9	Lipid_1242
PS(P-20:0/22:6(4Z,7Z,10Z,13Z,16Z,19Z))	Lipid_1243
C37 H68 O4 Esi+7.713	Lipid_1244
1515.1234@9.122997	Lipid_1245
1957.33@9.005003	Lipid_1246
DG(18:0/18:1(9Z)/0:0)[iso2] Esi+14.324001	Lipid_1247
C42 H78 N6 O	Lipid_1248
C40 H85 N18 O5	Lipid_1249
C39 H85 N9 O10 S	Lipid_1250
DG(16:1(9Z)/16:1(9Z)/0:0)	Lipid_1251
C40 H74 N6 O	Lipid_1252
LysoPE(0:0/22:0) Esi+1.6479999	Lipid_1253
C44 H69 N O3	Lipid_1254
1-(10-methyl-hexadecanyl-2-(8-[3]-ladderane-octanyl)-sn-glycerol Esi+12.084998	Lipid_1255
1523.0979@8.845997	Lipid_1256
1170.3339@20.033998	Lipid_1257
DG(17:1(9Z)/18:0/0:0)[iso2]	Lipid_1258
C32 H5 N O30 S	Lipid_1259
TG(17:0/17:1(9Z)/20:4(5Z,8Z,11Z,14Z))[iso6]	Lipid_1260
PC(15:1(9Z)/22:6(4Z,7Z,10Z,13Z,16Z,19Z))	Lipid_1261
C39 H61 N17	Lipid_1262
C55 H103 N8	Lipid_1263
1014.9297@21.059006	Lipid_1264
1607.0483@1.0309997	Lipid_1265
C42 H84 N2 O5	Lipid_1266
C45 H80 N2 O3	Lipid_1267
1-(10-methyl-hexadecanoyl)-2-(8-[3]-ladderane-octanyl)-sn-glycerophosphoethanolamine	Lipid_1268
C23 H9 Cl3 N2 O25 S	Lipid_1269
1022.2965@18.630999	Lipid_1270
C55 H102 N9 O2 S	Lipid_1271
C45 H84 N2 S4	Lipid_1272
C57 H110 N5 O4	Lipid_1273
C33 H45 N7 O3	Lipid_1274
C60 H108 N12	Lipid_1275
1020.9757@20.143003	Lipid_1276
1547.094@8.942	Lipid_1277
1006.7745@17.967999	Lipid_1278
PE(18:1(11Z)/P-18:1(11Z)) Esi+8.846997	Lipid_1279
PE(O-18:0/17:2(9Z,12Z)) Esi+8.135	Lipid_1280
C54 H6 N4 O S	Lipid_1281
C40 H81 N3 O3 Esi+13.201997	Lipid_1282
868.6918@18.965006	Lipid_1283
3beta-hydroxy-4beta-methyl-5alpha-cholest-7-ene-4alpha-carboxylic acid Esi+12.273994	Lipid_1284
1535.1277@9.765003	Lipid_1285
C31 H54 N2 O9	Lipid_1286
C54 H94 N4 O3	Lipid_1287
LysoPC(P-16:0) Esi+1.1780001	Lipid_1288
C49 H79 O13	Lipid_1289
C47 H7 N2 O20	Lipid_1290
C44 H75 N7 O3	Lipid_1291
SM(d18:1/24:1(15Z)) Esi+13.352998	Lipid_1292
C46 H86 N9 O S2	Lipid_1293
C56 H106 N2 O2 S2	Lipid_1294
C50 H108 N15 O4	Lipid_1295
C48 H90 N5 O5	Lipid_1296
1012.8201@19.139006	Lipid_1297
1567.0813@10.023996	Lipid_1298
Diatoxanthin/ 7,8-Didehydrozeaxanthin Esi+2.5130002	Lipid_1299
C40 H47	Lipid_1300
PC(O-18:0/19:1(9Z)) Esi+10.125	Lipid_1301
C10 N O13 S Esi+28.223007	Lipid_1302
1236.4694@7.572999	Lipid_1303
1048.9146@20.546005	Lipid_1304
1022.8983@20.31899	Lipid_1305
C45 H81 N6 O5 S	Lipid_1306
C11 H25 N14 O2	Lipid_1307
C47 H101 N16 O4 S	Lipid_1308
1036.82@18.754002	Lipid_1309
PE(22:0/P-18:1(11Z))	Lipid_1310
Diatoxanthin/ 7,8-Didehydrozeaxanthin Esi+9.895997	Lipid_1311
1575.1244@9.6799965	Lipid_1312
721.5043@9.884998	Lipid_1313
1020.8818@19.908005	Lipid_1314
C39 H76 N9	Lipid_1315
C52 H95 N8	Lipid_1316
PE(P-16:0/0:0)	Lipid_1317
1567.1558@9.977999	Lipid_1318
C24:1 Sulfatide Esi+9.020997	Lipid_1319
Cer(d18:0/22:0(2OH))	Lipid_1320
1-(8-[3]-ladderane-octanyl)-2-(8-[3]-ladderane-octanyl)-sn-glycerophosphocholine Esi+9.128999	Lipid_1321
2991.388@28.435991	Lipid_1322
905.6618@11.657996	Lipid_1323
16:0 Stigmasteryl ester	Lipid_1324
C46 H95 N3 O4	Lipid_1325
C7 H13 N O2	Lipid_1326
SM(d18:2/21:0) Esi+11.351999	Lipid_1327
22:6 Cholesteryl ester	Lipid_1328
C53 H83 N7 O2	Lipid_1329
PC(18:0/20:4(5Z,8Z,11Z,13E)(15Ke))	Lipid_1330
C57 H90 N6 O2	Lipid_1331
TG(18:4(6Z,9Z,12Z,15Z)/18:4(6Z,9Z,12Z,15Z)/20:5(5Z,8Z,11Z,14Z,17Z))[iso3] Esi+13.876003	Lipid_1332
TG(16:1(9Z)/14:0/16:1(9Z))[iso3] Esi+17.929995	Lipid_1333
C57 H104 N9	Lipid_1334
Adonixanthin/ 4-Ketozeaxanthin	Lipid_1335
SM(d18:1/18:1(9Z)) Esi+9.378	Lipid_1336
1067.7256@9.3169985	Lipid_1337
TG(15:1(9Z)/20:4(5Z,8Z,11Z,14Z)/21:0)[iso6]	Lipid_1338
Cer(d18:1/25:0)	Lipid_1339
PE(24:1(15Z)/20:3(8Z,11Z,14Z)) Esi+12.627007	Lipid_1340
C42 H81 N O2	Lipid_1341
Cucurbitaxanthin A	Lipid_1342
Kaempferol 3-rhamnosyl-(1-2)-[xylosyl-(1-3)-rhamnosyl-(1-6)-galactoside]	Lipid_1343
6-bromo-docosa-5E,9Z-dienoic acid	Lipid_1344
PA(P-20:0/22:6(4Z,7Z,10Z,13Z,16Z,19Z))	Lipid_1345
1002.9298@21.060993	Lipid_1346
C24 H49 N3 O	Lipid_1347
PE(20:3(5Z,8Z,11Z)/P-18:1(11Z)) Esi+11.474	Lipid_1348
C40 H64 N9	Lipid_1349
C38 H73 N21 O4	Lipid_1350
C32 H6 Cl2 N8 O15 S4	Lipid_1351
1242.3534@20.617994	Lipid_1352
1563.0503@9.731997	Lipid_1353
2267.5293@9.1069975	Lipid_1354
664.6113@14.78	Lipid_1355
C58 H103 N5 O	Lipid_1356
C51 H97 N8	Lipid_1357
C39 H70 N2 O5	Lipid_1358
PC(P-18:0/17:2(9Z,12Z)) Esi+10.648996	Lipid_1359
1783.154@0.972	Lipid_1360
PE(O-16:0/20:0)	Lipid_1361
Cucurbitaxanthin A Esi+2.604001	Lipid_1362
C58 H100 N6 O3	Lipid_1363
C40 H74 N2 O5 Esi+12.221002	Lipid_1364
C24 H53 N8 O5 S	Lipid_1365
C44 H82 N O5	Lipid_1366
C41 H83 N O4	Lipid_1367
C41 H89 N7 O9 S	Lipid_1368
PE(22:1(11Z)/18:4(6Z,9Z,12Z,15Z))	Lipid_1369
1110.6648@0.85000026	Lipid_1370
PE(21:0/22:1(11Z)) Esi+14.164	Lipid_1371
C51 H104 N17	Lipid_1372
C40 H53 O	Lipid_1373
C53 H97 N7	Lipid_1374
C47 H78 N2 O2	Lipid_1375
DG(17:2(9Z,12Z)/17:2(9Z,12Z)/0:0)	Lipid_1376
C59 H79 N3	Lipid_1377
PE(O-18:0/21:0) Esi+17.325006	Lipid_1378
Cholestane-3,7,12,25-tetrol-3-glucuronide	Lipid_1379
1959.435@16.101007	Lipid_1380
DG(17:2(9Z,12Z)/18:0/0:0)[iso2]	Lipid_1381
1253.7292@0.67200035	Lipid_1382
1077.7654@0.6720003	Lipid_1383
PE-Cer(d16:1(4E)/24:1(15Z))	Lipid_1384
C42 H58 N2 O	Lipid_1385
994.8676@20.028994	Lipid_1386
1739.1267@0.98399997	Lipid_1387
2089.4963@15.409998	Lipid_1388
C35 H64 O4	Lipid_1389
GlcCer(d18:1/24:0)	Lipid_1390
C58 H118 N7 O	Lipid_1391
1238.4854@8.458005	Lipid_1392
942.8719@20.283005	Lipid_1393
TG(12:0/12:0/20:0)[iso3]	Lipid_1394
1096.316@19.380003	Lipid_1395
C28 H7 Cl3 N4 O27	Lipid_1396
C48 H91 Cl N6 O2	Lipid_1397
C51 H77 O9	Lipid_1398
1561.1788@10.692996	Lipid_1399
C59 H114 N5 O4	Lipid_1400
(+)-24-Dammarene-3alpha,12beta,20S-triol	Lipid_1401
1695.1892@10.266999	Lipid_1402
C53 H98 N11 O2 S	Lipid_1403
C31 H56 N2 O4	Lipid_1404
C46 H78 N2 S2	Lipid_1405
PE(22:1(11Z)/18:3(9Z,12Z,15Z))	Lipid_1406
C34 O27 S	Lipid_1407
1575.1564@10.416995	Lipid_1408
C42 H76 N9 Esi+14.192995	Lipid_1409
C40 H67 O4 S2	Lipid_1410
C43 H92 N7 O7 S	Lipid_1411
C42 H80 N6 O	Lipid_1412
Cer(d18:2/23:0)	Lipid_1413
DG(18:3(9Z,12Z,15Z)/20:3(8Z,11Z,14Z)/0:0)[iso2] Esi+12.605002	Lipid_1414
C49 H76 N5 O2	Lipid_1415
C50 H84 N9 O	Lipid_1416
1871.2057@0.94599956	Lipid_1417
1543.1548@10.45	Lipid_1418
C58 H88 N9 O	Lipid_1419
1119.4741@11.377997	Lipid_1420
Cucurbitacin C	Lipid_1421
PE(15:0/18:0) Esi+11.721996	Lipid_1422
913.633@10.153	Lipid_1423
Eschscholtzxanthone Esi+5.8769994	Lipid_1424
2639.4592@28.424995	Lipid_1425
685.5646@13.237001	Lipid_1426
PE(16:0/P-18:0) Esi+7.6020007	Lipid_1427
TG(17:2(9Z,12Z)/18:3(9Z,12Z,15Z)/20:4(5Z,8Z,11Z,14Z))[iso6]	Lipid_1428
C51 H95 N3 O7 S	Lipid_1429
C55 H88 N2 O3	Lipid_1430
PE-Cer(d15:1(4E)/22:0(2OH))	Lipid_1431
PE(18:0/0:0)	Lipid_1432
C48 H79 N5 O6	Lipid_1433
PE(P-18:0/22:6(4Z,7Z,10Z,13Z,16Z,19Z)) Esi+9.056	Lipid_1434
C44 H91 N3 O3	Lipid_1435
C39 H59 N24 O5	Lipid_1436
PE(15:0/18:1(11Z)) Esi+11.291995	Lipid_1437
TG(13:0/18:3(6Z,9Z,12Z)/22:2(13Z,16Z))[iso6] Esi+19.205996	Lipid_1438
PE(P-18:0/22:6(4Z,7Z,10Z,13Z,16Z,19Z)) Esi+11.859993	Lipid_1439
C32 H5 N4 O28	Lipid_1440
Isorhamnetin 3-rhamnosyl-(1-2)-gentiobiosyl-(1-6)-glucoside	Lipid_1441
PS(18:0/18:1(9Z))[U]	Lipid_1442
C34 H40 N3 O7	Lipid_1443
1592.1981@11.131998	Lipid_1444
C40 H73 N8	Lipid_1445
C41 H79 N O2	Lipid_1446
C55 H88 N12	Lipid_1447
2001.356@8.937001	Lipid_1448
PA(12:0/16:1(9Z))	Lipid_1449
PE(O-20:0/19:0) Esi+12.481001	Lipid_1450
C35 H51 O12	Lipid_1451
PC(P-20:0/21:0) Esi+12.907005	Lipid_1452
PAz-PC	Lipid_1453
1891.5273@17.869997	Lipid_1454
C29 H43 N4 O11 S	Lipid_1455
C41 H21 N5 O2	Lipid_1456
C46 H89 O4	Lipid_1457
C38 H78 Cl2	Lipid_1458
DG(18:1(9Z)/20:0/0:0)[iso2]	Lipid_1459
C49 H85 N2 O S4	Lipid_1460
PE(P-20:0/20:4(5Z,8Z,11Z,14Z))	Lipid_1461
1571.0854@8.808999	Lipid_1462
1583.2235@11.906004	Lipid_1463
C55 H108 N12 O S	Lipid_1464
C11 H4 N4 O6 S2	Lipid_1465
C28 H40	Lipid_1466
C34 H55 N2 O7	Lipid_1467
1168.3347@20.033998	Lipid_1468
C24 Sulfatide Esi+9.425997	Lipid_1469
C60 H104 N2 S	Lipid_1470
18:1-Glc-cholesterol	Lipid_1471
C23 H43 N7 O15	Lipid_1472
2045.4717@15.501001	Lipid_1473
PS(O-18:0/19:1(9Z)) Esi+9.410003	Lipid_1474
806.6745@14.517002	Lipid_1475
1575.1963@11.216002	Lipid_1476
C57 H104 N2 O7	Lipid_1477
1?,25-dihydroxy-22-oxavitamin D3 3-hemiglutarate/ 1?,25-dihydroxy-22-oxacholecalciferol 3-hemiglutarate	Lipid_1478
875.6033@10.382998	Lipid_1479
1490.1744@10.471994	Lipid_1480
1390.3906@21.580996	Lipid_1481
C24 H32 N2 O2	Lipid_1482
874.6798@16.481998	Lipid_1483
950.8418@19.809006	Lipid_1484
PS(O-18:0/17:2(9Z,12Z))	Lipid_1485
C52 H82 N5 O9	Lipid_1486
1038.8357@19.102999	Lipid_1487
C54 H99 N12	Lipid_1488
C41 H74 N2 O5 Esi+12.718996	Lipid_1489
1006.8599@17.875	Lipid_1490
3beta-hydroxy-4beta-methyl-5alpha-cholest-7-ene-4alpha-carbaldehyde Esi+5.069	Lipid_1491
PC(15:0/P-16:0)	Lipid_1492
1518.9965@1.0559999	Lipid_1493
C27 H60 N5 O3 S	Lipid_1494
PE(19:1(9Z)/22:2(13Z,16Z)) Esi+6.233001	Lipid_1495
C55 H85 N9 O2	Lipid_1496
C48 H77 O11	Lipid_1497
C40 H76 N2 O5	Lipid_1498
TG(15:0/15:0/15:0)	Lipid_1499
DG(16:1(9Z)/17:0/0:0)[iso2]	Lipid_1500
C32 H65 N3 O3	Lipid_1501
1228.7898@12.428994	Lipid_1502
C45 H60 N2 O3	Lipid_1503
903.6824@12.0859995	Lipid_1504
PS(O-20:0/22:4(7Z,10Z,13Z,16Z)) Esi+7.477998	Lipid_1505
662.5957@14.140007	Lipid_1506
PS(P-20:0/22:6(4Z,7Z,10Z,13Z,16Z,19Z)) Esi+3.3809986	Lipid_1507
C56 H100 N6 O3	Lipid_1508
830.7197@17.958992	Lipid_1509
DG(16:0/16:1(9Z)/0:0)[iso2] Esi+12.062004	Lipid_1510
C20 H29 N8 O3	Lipid_1511
PE(P-20:0/17:2(9Z,12Z)) Esi+7.9649973	Lipid_1512
C43 H83 N3 O3	Lipid_1513
C38 H85 N13 O12	Lipid_1514
1028.9456@21.143003	Lipid_1515
905.2519@17.783998	Lipid_1516
983.7775@17.816002	Lipid_1517
1784.2451@10.076997	Lipid_1518
PE(22:6(4Z,7Z,10Z,13Z,16Z,19Z)/P-18:1(11Z))	Lipid_1519
C50 H75 O11	Lipid_1520
C38 H66 N7	Lipid_1521
TG(15:1(9Z)/18:3(6Z,9Z,12Z)/18:3(6Z,9Z,12Z))[iso3]	Lipid_1522
TG(18:1(9Z)/18:1(9Z)/20:5(5Z,8Z,11Z,14Z,17Z))[iso3]	Lipid_1523
C52 H79 N9 O2	Lipid_1524
1499.1324@9.608001	Lipid_1525
C56 H117 N2 S	Lipid_1526
1189.779@12.78	Lipid_1527
PE(24:1(15Z)/P-18:1(11Z)) Esi+12.416007	Lipid_1528
1501.1075@10.467997	Lipid_1529
1064.6785@0.9920003	Lipid_1530
PE(19:0/22:2(13Z,16Z)) Esi+10.213003	Lipid_1531
C58 H106 N5 O6	Lipid_1532
C55 H46 N2 O3	Lipid_1533
C39 H68 N2 O4	Lipid_1534
C28 H52 N2 O4	Lipid_1535
C30 H52 N2 O3	Lipid_1536
C54 H100 N12 O S	Lipid_1537
C36 H43 N8	Lipid_1538
PE(O-16:0/20:5(5Z,8Z,11Z,14Z,17Z))	Lipid_1539
C34 H75 N18 O4	Lipid_1540
761.5356@11.205997	Lipid_1541
C47 H94 N9 O S	Lipid_1542
TG(22:5(7Z,10Z,13Z,16Z,19Z)/18:2(9Z,12Z)/22:6(4Z,7Z,10Z,13Z,16Z,19Z))[iso6]	Lipid_1543
1563.0219@1.0419999	Lipid_1544
2397.6794@14.791994	Lipid_1545
1020.2973@18.627995	Lipid_1546
C60 H96 N5 O4	Lipid_1547
11-amino-undecanoic acid	Lipid_1548
1212.4694@7.1159983	Lipid_1549
PE(12:0/20:0)	Lipid_1550
C11 H28 Cl2 N5 O4	Lipid_1551
TG(14:0/17:1(9Z)/22:5(7Z,10Z,13Z,16Z,19Z))[iso6]	Lipid_1552
C55 H85 N7 O3	Lipid_1553
C37 H61 O9	Lipid_1554
Hypoglaucin G	Lipid_1555
851.6146@9.8689995	Lipid_1556
C59 H117 N6 O3	Lipid_1557
C39 H85 N8 O5 S	Lipid_1558
PE-Cer(d14:2(4E,6E)/22:1(13Z))	Lipid_1559
1008.8829@20.336	Lipid_1560
C33 H59 N5 O S2	Lipid_1561
C42 H74 N9	Lipid_1562
2-oxo-heneicosanoic acid	Lipid_1563
C39 H70 N2 O5 Esi+11.401	Lipid_1564
3beta-hydroxy-4beta-methyl-5alpha-cholest-7-ene-4alpha-carboxylic acid Esi+8.666995	Lipid_1565
19:0 Cholesteryl ester	Lipid_1566
C27 H39 N15 O5	Lipid_1567
PC(18:3(6Z,9Z,12Z)/22:5(4Z,7Z,10Z,13Z,16Z)) Esi+10.157998	Lipid_1568
PC(20:1(11Z)/22:5(4Z,7Z,10Z,13Z,16Z)) Esi+11.53	Lipid_1569
LysoPE(0:0/22:1(13Z))	Lipid_1570
PC(24:0/P-18:1(11Z))	Lipid_1571
C55 H6 N O5	Lipid_1572
C44 H85 N2 O9 S	Lipid_1573
1001.6857@9.424998	Lipid_1574
C30 H55 N2 O6	Lipid_1575
C45 H6 Cl N3 O11 S5	Lipid_1576
C55 H106 N9	Lipid_1577
PC(18:0/P-18:0)	Lipid_1578
1275.7113@0.5830001	Lipid_1579
C60 H102 N9 O2	Lipid_1580
DG(18:3(9Z,12Z,15Z)/20:1(11Z)/0:0)[iso2]	Lipid_1581
DG(16:1(9Z)/17:1(9Z)/0:0)[iso2]	Lipid_1582
C33 H53 N O3	Lipid_1583
C38 H83 N21 O5	Lipid_1584
C48 H74 N5 O2	Lipid_1585
TG(16:1(9Z)/17:1(9Z)/18:3(6Z,9Z,12Z))[iso6]	Lipid_1586
TG(12:0/20:3(8Z,11Z,14Z)/21:0)[iso6]	Lipid_1587
C37 H75 N21 O3	Lipid_1588
C58 H105 S	Lipid_1589
PC(O-14:0/16:0)	Lipid_1590
TG(17:0/17:0/17:0)	Lipid_1591
C53 H97 N4 O4	Lipid_1592
C39 H73 N28	Lipid_1593
1561.1444@11.095	Lipid_1594
TG(18:3(9Z,12Z,15Z)/16:0/22:6(4Z,7Z,10Z,13Z,16Z,19Z))[iso6]	Lipid_1595
1034.8053@18.491005	Lipid_1596
1588.1633@10.385996	Lipid_1597
C50 H81 O13	Lipid_1598
1012.9145@20.664	Lipid_1599
PC(P-16:0/17:2(9Z,12Z))	Lipid_1600
1581.1992@10.975003	Lipid_1601
C44 H70 N9 Esi+12.226003	Lipid_1602
1474.1438@9.583005	Lipid_1603
875.8506@19.105999	Lipid_1604
C40 H53 O2 Esi+5.593998	Lipid_1605
C58 H116 N8 O4	Lipid_1606
PI-Cer(t18:0/18:0(2OH))	Lipid_1607
1511.1298@9.791995	Lipid_1608
846.671@17.730995	Lipid_1609
881.5989@9.259002	Lipid_1610
30,32-dihydroxy-2b-methyl-bishomohopane	Lipid_1611
C53 H106 N2 O5	Lipid_1612
PI(14:0/22:1(11Z))	Lipid_1613
2109.5227@15.532999	Lipid_1614
PA(O-20:0/19:1(9Z))	Lipid_1615
C39 H85 N11 O5 S	Lipid_1616
923.7837@0.558	Lipid_1617
C58 H87 S	Lipid_1618
2091.4236@9.414998	Lipid_1619
C32 H65 N26	Lipid_1620
1613.2594@10.308998	Lipid_1621
PE(P-20:0/22:4(7Z,10Z,13Z,16Z)) Esi+13.458992	Lipid_1622
758.228@9.5789995	Lipid_1623
C45 H94 N O9 S	Lipid_1624
TG(16:1(9Z)/20:5(5Z,8Z,11Z,14Z,17Z)/20:5(5Z,8Z,11Z,14Z,17Z))[iso3]	Lipid_1625
TG(16:0/14:0/18:2(9Z,12Z))[iso6] Esi+18.432005	Lipid_1626
C45 H74 N2 O2	Lipid_1627
740.5545@9.100999	Lipid_1628
C25 H44 O5	Lipid_1629
DG(18:3(9Z,12Z,15Z)/20:4(5Z,8Z,11Z,14Z)/0:0)[iso2] Esi+11.265006	Lipid_1630
DG(18:1(11E)/16:0/0:0) Esi+13.458005	Lipid_1631
635.5955@12.411004	Lipid_1632
PE(17:0/22:4(7Z,10Z,13Z,16Z))	Lipid_1633
C7 Cl2 N O4 S	Lipid_1634
PI(16:0/22:5(4Z,7Z,10Z,13Z,16Z)) Esi+7.272999	Lipid_1635
C48 H89 N5 O6	Lipid_1636
C31 H7 N2 O29 S2	Lipid_1637
917.6628@11.438003	Lipid_1638
1501.1448@9.865998	Lipid_1639
C23 H30 N2 O2	Lipid_1640
1827.1786@0.95800006	Lipid_1641
PS(18:0/18:1(9Z))[U] Esi+8.0720005	Lipid_1642
C39 H71 N23	Lipid_1643
C57 H101 N2 O2	Lipid_1644
1-Hexadecanoyl-2-(14-pentadecenoyl)-sn-glycero-3-phosphocholine	Lipid_1645
CE(16:1(9Z))	Lipid_1646
769.802@0.49100012	Lipid_1647
1193.895@18.111002	Lipid_1648
GlcCer(d14:1(4E)/24:1(15Z)(2OH))	Lipid_1649
C46 H91 N3 O3	Lipid_1650
C48 H84 N3 O2	Lipid_1651
C38 H66 N2 O3	Lipid_1652
PE(18:2(9Z,12Z)/P-18:1(11Z)) Esi+10.247003	Lipid_1653
1503.1235@9.628999	Lipid_1654
TG(18:2(9Z,12Z)/18:2(9Z,12Z)/20:2(11Z,14Z))[iso3] Esi+19.276997	Lipid_1655
DG(18:2(9Z,12Z)/18:3(9Z,12Z,15Z)/0:0)[iso2]	Lipid_1656
C39 H78 N17 O3	Lipid_1657
C31 H49 N7 O2	Lipid_1658
PS(16:0/22:2(13Z,16Z))	Lipid_1659
PE(17:0/0:0)	Lipid_1660
1537.152@11.052001	Lipid_1661
C47 H79 N9 O2	Lipid_1662
C35 H78 N21 O6	Lipid_1663
874.8494@19.106997	Lipid_1664
C42 H83 N3 O3	Lipid_1665
TG(17:2(9Z,12Z)/18:0/18:0)[iso3] Esi+19.687008	Lipid_1666
C28 H52 N2 O4 Esi+4.9629984	Lipid_1667
C57 H104 N2 O7 Esi+18.523005	Lipid_1668
PE(21:0/22:2(13Z,16Z)) Esi+13.528001	Lipid_1669
C44 H91 N3 O3 Esi+15.6310005	Lipid_1670
PS(O-16:0/22:4(7Z,10Z,13Z,16Z))	Lipid_1671
C39 H81 N5 O13	Lipid_1672
PE(21:0/22:2(13Z,16Z)) Esi+12.266999	Lipid_1673
C26 H46 O4	Lipid_1674
1182.9872@20.679995	Lipid_1675
C60 H113 N7	Lipid_1676
DG(17:2(9Z,12Z)/17:2(9Z,12Z)/0:0) Esi+10.747002	Lipid_1677
C50 H109 N9 O3 S	Lipid_1678
SM(d18:2/18:1)	Lipid_1679
DG(18:3(9Z,12Z,15Z)/18:3(9Z,12Z,15Z)/0:0)	Lipid_1680
C44 H91 N9 O7	Lipid_1681
1507.0979@10.536996	Lipid_1682
C52 H O18 S	Lipid_1683
Behenyl linolenate Esi+14.337003	Lipid_1684
TG(17:2(9Z,12Z)/20:4(5Z,8Z,11Z,14Z)/20:4(5Z,8Z,11Z,14Z))[iso3]	Lipid_1685
C44 H82 N O6	Lipid_1686
834.7337@17.945995	Lipid_1687
N-stearoyl phenylalanine	Lipid_1688
PS(18:2(9Z,12Z)/18:0)	Lipid_1689
Docosanedioic acid	Lipid_1690
C45 H77 N S	Lipid_1691
PE(22:5(7Z,10Z,13Z,16Z,19Z)/14:0)	Lipid_1692
DG(18:1(9Z)/20:0/0:0)[iso2] Esi+14.803001	Lipid_1693
TG(20:5(5Z,8Z,11Z,14Z,17Z)/18:2(9Z,12Z)/22:6(4Z,7Z,10Z,13Z,16Z,19Z))[iso6] Esi+17.895998	Lipid_1694
PS(O-20:0/20:5(5Z,8Z,11Z,14Z,17Z)) Esi+4.1729994	Lipid_1695
C40 H72 N9 O S	Lipid_1696
PC(15:0/P-18:1(11Z)) Esi+12.076997	Lipid_1697
C24 H55 N8 O6	Lipid_1698
C53 H101 N O13	Lipid_1699
C24 H49 N3 O4	Lipid_1700
1575.1249@9.274997	Lipid_1701
26,27-dinor-cholest-5-en-23-yn-3beta-ol	Lipid_1702
1195.9116@18.47199	Lipid_1703
PE(15:0/P-18:0)	Lipid_1704
3,7,11,15-Tetramethyl-6,10,14-hexadecatrien-1-ol Esi+2.7900007	Lipid_1705
1008.7889@18.333006	Lipid_1706
C60 H94 N9 O Esi+17.825996	Lipid_1707
C50 H94 N O11	Lipid_1708
1010.8621@19.619003	Lipid_1709
1482.1155@8.7960005	Lipid_1710
1541.1401@10.029	Lipid_1711
C55 H91 N2 O8	Lipid_1712
970.8147@18.864998	Lipid_1713
C40 H84 N5 O10	Lipid_1714
DG(18:3(9Z,12Z,15Z)/20:5(5Z,8Z,11Z,14Z,17Z)/0:0)[iso2]	Lipid_1715
C39 H84 N19 S2	Lipid_1716
737.5356@11.3099985	Lipid_1717
C53 N O16	Lipid_1718
C34 H75 N12 O14	Lipid_1719
C60 H100 N9 O2	Lipid_1720
DG(P-14:0/18:1(9Z))	Lipid_1721
beta-hydroarchaetidylglyerol	Lipid_1722
C53 H71 N11	Lipid_1723
TG(12:0/22:6(4Z,7Z,10Z,13Z,16Z,19Z)/22:6(4Z,7Z,10Z,13Z,16Z,19Z))[iso3]	Lipid_1724
C59 H87 N6 S	Lipid_1725
1215.4896@8.26	Lipid_1726
PE(18:0/P-18:0)	Lipid_1727
845.6286@11.9920025	Lipid_1728
PE(21:0/24:0)[U]	Lipid_1729
PS(O-20:0/22:6(4Z,7Z,10Z,13Z,16Z,19Z)) Esi+9.405	Lipid_1730
SM(d18:1/23:0)	Lipid_1731
C44 H89 N3 O3 Esi+14.9760065	Lipid_1732
DG(18:3(9Z,12Z,15Z)/20:2(11Z,14Z)/0:0)[iso2] Esi+12.597995	Lipid_1733
N-(3-(hexadecanoyloxy)-heptadecanoyl)-L-ornithine Esi+11.734002	Lipid_1734
1414.4484@8.474	Lipid_1735
C42 H84 N2 S2	Lipid_1736
901.8013@0.6410002	Lipid_1737
1515.0521@9.576997	Lipid_1738
PE(O-20:0/22:6(4Z,7Z,10Z,13Z,16Z,19Z)) Esi+13.229002	Lipid_1739
1349.007@6.522002	Lipid_1740
C42 H66 N6 O	Lipid_1741
C34 H51 N7 O4	Lipid_1742
760.2742@10.519004	Lipid_1743
1504.1626@10.502005	Lipid_1744
C45 H91 N9 O5 S	Lipid_1745
C35 H55 N3 O2 S	Lipid_1746
2531.775@14.963006	Lipid_1747
810.0658@11.160003	Lipid_1748
769.6426@12.623995	Lipid_1749
PE(22:1(11Z)/15:1(9Z)) Esi+11.880003	Lipid_1750
Galbeta1-4Glcbeta-Cer(d18:1/22:0)	Lipid_1751
Persin	Lipid_1752
PC(16:1(9Z)/P-18:1(11Z)) Esi+10.316003	Lipid_1753
PC(22:6(4Z,7Z,10Z,13Z,16Z,19Z)/22:6(4Z,7Z,10Z,13Z,16Z,19Z)) Esi+7.112	Lipid_1754
PA(O-20:0/18:0)	Lipid_1755
902.8394@20.200005	Lipid_1756
16:3 Stigmasteryl ester	Lipid_1757
3-Deoxyvitamin D3 Esi+17.515009	Lipid_1758
LysoPE(0:0/22:6(4Z,7Z,10Z,13Z,16Z,19Z))	Lipid_1759
C40 H86 N19 S	Lipid_1760
3008.4133@28.426998	Lipid_1761
PC(14:1(9Z)/20:4(8Z,11Z,14Z,17Z)) Esi+9.869997	Lipid_1762
C59 H96 N12	Lipid_1763
1571.1132@10.970998	Lipid_1764
C44 H81 O4	Lipid_1765
PE(20:3(5Z,8Z,11Z)/P-18:1(11Z)) Esi+10.885998	Lipid_1766
1020.618@0.88900006	Lipid_1767
TG(13:0/13:0/22:5(7Z,10Z,13Z,16Z,19Z))[iso3] Esi+17.359991	Lipid_1768
GlcCer(d18:1/22:0)	Lipid_1769
1089.7382@9.282001	Lipid_1770
PE(O-18:1(9Z)/0:0)	Lipid_1771
1-(14-methyl-pentadecanoyl)-2-(8-[3]-ladderane-octanyl)-sn-glycerol Esi+7.278	Lipid_1772
TG(18:3(9Z,12Z,15Z)/18:2(9Z,12Z)/18:3(9Z,12Z,15Z))[iso3] Esi+18.349	Lipid_1773
PI(20:4(5Z,8Z,11Z,14Z)/0:0)	Lipid_1774
C36 H78 N7 O4 S	Lipid_1775
DGCC(16:0/16:0)	Lipid_1776
1004.8514@19.578001	Lipid_1777
PE(16:0/P-18:0) Esi+11.614998	Lipid_1778
PE(22:4(7Z,10Z,13Z,16Z)/24:0)	Lipid_1779
1546.1722@10.925998	Lipid_1780
C32 H2 N3 O29	Lipid_1781
GlcCer(d18:1/24:1(15Z)) Esi+18.81899	Lipid_1782
955.9047@19.268003	Lipid_1783
C34 H6 N6 O28	Lipid_1784
C34 H75 N21 O3	Lipid_1785
TG(16:1(9Z)/14:0/18:2(9Z,12Z))[iso6]	Lipid_1786
1513.1064@10.166995	Lipid_1787
C33 H49 N7 O2	Lipid_1788
2575.802@14.885993	Lipid_1789
11-amino-undecanoic acid Esi+0.3529999	Lipid_1790
C57 H84 N6 O2	Lipid_1791
C31 H47 N O25	Lipid_1792
DG(17:1(9Z)/17:2(9Z,12Z)/0:0)[iso2] Esi+11.971002	Lipid_1793
1002.6653@0.972	Lipid_1794
750.6491@16.232994	Lipid_1795
C42 H81 N11 O6 S	Lipid_1796
PI(16:0/18:1(11Z))	Lipid_1797
34:4(19Z,22Z,25Z,28Z)	Lipid_1798
2153.5503@15.4660015	Lipid_1799
PE(18:1(11Z)/24:0)	Lipid_1800
18:3 Cholesteryl ester Esi+17.767008	Lipid_1801
1024.2008@9.509999	Lipid_1802
PE-Cer(d15:1(4E)/20:0(2OH)) Esi+5.0010023	Lipid_1803
823.7455@18.375	Lipid_1804
PE(22:4(7Z,10Z,13Z,16Z)/24:1(15Z))	Lipid_1805
1559.0175@8.8200035	Lipid_1806
1559.2261@11.838997	Lipid_1807
C9 H2 N2 O S	Lipid_1808
DG(20:4(5Z,8Z,11Z,14Z)/20:4(5Z,8Z,11Z,14Z)/0:0)	Lipid_1809
933.8812@19.367998	Lipid_1810
GlcCer(d18:1/24:0) Esi+11.666995	Lipid_1811
C36 H75 N3 O3	Lipid_1812
PE(16:1(9Z)/P-18:1(11Z))	Lipid_1813
C39 H79 N21 O4	Lipid_1814
C50 H95 N8	Lipid_1815
1517.1401@10.023996	Lipid_1816
1559.1891@11.045003	Lipid_1817
1781.227@9.389004	Lipid_1818
1077.7653@28.271	Lipid_1819
681.674@14.846002	Lipid_1820
C33 H55 O12	Lipid_1821
PI(16:0/20:4(5Z,8Z,11Z,14Z)) Esi+6.8760033	Lipid_1822
PC(O-16:2(9E,10E)/0:0)[U]	Lipid_1823
C38 H Cl3 N6 O5 S4	Lipid_1824
18:2 Cholesteryl ester Esi+18.269	Lipid_1825
C50 H82 N3	Lipid_1826
463.3061@1.361	Lipid_1827
N-(3-(hexadecanoyloxy)-heptadecanoyl)-L-ornithine Esi+12.604003	Lipid_1828
C44 H70 N9 Esi+12.668	Lipid_1829
C45 H75 N12 O	Lipid_1830
Linolenyl arachidate	Lipid_1831
PA(O-20:0/20:0)	Lipid_1832
CL(1'-[22:1(13Z)/22:1(13Z)],3'-[22:1(13Z)/14:1(9Z)])[rac] Esi+10.610996	Lipid_1833
C54 H79 N13	Lipid_1834
Oceanin	Lipid_1835
C24 H49 N3 O4 Esi+2.0059996	Lipid_1836
PI(20:2(11Z,14Z)/0:0)	Lipid_1837
PE(20:1(11Z)/24:1(15Z))	Lipid_1838
PE-Cer(d16:1(4E)/24:0)	Lipid_1839
PE(O-18:0/17:0) Esi+13.8829975	Lipid_1840
C57 H99 N S	Lipid_1841
C49 H82 N9 O	Lipid_1842
C39 H75 N O2	Lipid_1843
MGDG(16:0/18:1(9Z))	Lipid_1844
PI(P-18:0/17:2(9Z,12Z))	Lipid_1845
PC(14:1(9Z)/18:1(11Z)) Esi+10.558004	Lipid_1846
PC(O-17:0/20:4(5Z,8Z,11Z,14Z)) Esi+13.001005	Lipid_1847
C43 H83 N O3	Lipid_1848
PE(O-16:0/19:1(9Z)) Esi+13.808997	Lipid_1849
C59 H85 N3 O S	Lipid_1850
782.1247@9.727002	Lipid_1851
C44 H91 N3 O2	Lipid_1852
C36 H24 N6 S	Lipid_1853
PE(O-18:0/17:0) Esi+14.260993	Lipid_1854
C55 H87 N3 O3	Lipid_1855
1915.2303@0.9339999	Lipid_1856
C33 H67 N3 O3	Lipid_1857
TG(12:0/20:5(5Z,8Z,11Z,14Z,17Z)/22:2(13Z,16Z))[iso6]	Lipid_1858
405.8044@6.2059984	Lipid_1859
C36 H57 N4 S	Lipid_1860
C58 H97 N3 S2	Lipid_1861
C57 H87 N4 O4	Lipid_1862
C54 H73 N5 O9	Lipid_1863
C40 H66 N6 O	Lipid_1864
1014.8342@19.023005	Lipid_1865
C31 H54 O3	Lipid_1866
Erythroxanthin sulfate	Lipid_1867
C42 H75 Cl N4 O	Lipid_1868
927.8312@19.997002	Lipid_1869
1210.4532@5.9770017	Lipid_1870
DG(16:1(9Z)/17:0/0:0)[iso2] Esi+12.604003	Lipid_1871
PE(22:1(11Z)/18:4(6Z,9Z,12Z,15Z)) Esi+11.941003	Lipid_1872
Echinenone/ (Myxoxanthin) Esi+6.701003	Lipid_1873
782.3063@9.730997	Lipid_1874
C55 H100 N2 O S3	Lipid_1875
PE(22:1(11Z)/16:1(9Z)) Esi+12.2890005	Lipid_1876
1000.6492@1.1119996	Lipid_1877
C57 H4 N2 O14 S	Lipid_1878
C48 H99 N O10 S	Lipid_1879
C29 H50 N9	Lipid_1880
C51 H106 N19	Lipid_1881
952.8557@20.033998	Lipid_1882
C55 H89 N6 O3	Lipid_1883
PE(17:1(9Z)/17:1(9Z))	Lipid_1884
1058.8982@20.018003	Lipid_1885
PG(O-20:0/18:0)	Lipid_1886
PC(13:0/20:4(5Z,8Z,11Z,14Z)) Esi+7.133001	Lipid_1887
C54 H99 N7	Lipid_1888
C34 H74 N8 O3 S	Lipid_1889
1008.8464@19.265009	Lipid_1890
5beta-Cholane-3alpha,7alpha,12alpha,24-tetrol	Lipid_1891
C43 H87 N O4	Lipid_1892
7beta-Hydroxycholest-4-en-3-one	Lipid_1893
C53 H5 O19 S	Lipid_1894
TG(18:3(9Z,12Z,15Z)/16:0/22:6(4Z,7Z,10Z,13Z,16Z,19Z))[iso6] Esi+18.48	Lipid_1895
C32 H66 N6 O2 S	Lipid_1896
C24:1 Sulfatide Esi+9.359997	Lipid_1897
N-ornithinyl-35-aminobacteriohopane-32,33,34-triol	Lipid_1898
910.8094@19.367002	Lipid_1899
DG(O-16:0/18:1(9Z))	Lipid_1900
C46 H80 N2 S	Lipid_1901
C55 H98 N2 O7	Lipid_1902
PS(14:0/14:0)[U]	Lipid_1903
PC(24:0/24:1(15Z))	Lipid_1904
1156.3247@15.3829975	Lipid_1905
PI(12:0/13:0)	Lipid_1906
C59 H112 N5 O S2	Lipid_1907
PS(18:0/12:0)	Lipid_1908
C25 H44 O4	Lipid_1909
C52 H88 N5 O2	Lipid_1910
C17 H16 O S	Lipid_1911
TG(16:1(9Z)/19:0/22:6(4Z,7Z,10Z,13Z,16Z,19Z))[iso6]	Lipid_1912
1-Hydroxy-3,4-didehydrolycopene/ 3,4-Dehydrorhodopin/ 3,4-Didehydrorhodopin	Lipid_1913
C39 H77 N O4	Lipid_1914
C38 H81 N9 O18 S	Lipid_1915
C56 H85 O3	Lipid_1916
1091.4426@9.378999	Lipid_1917
C45 H93 N3 O3	Lipid_1918
C52 H98 N7 O2	Lipid_1919
C36 H66 O4	Lipid_1920
C40 H63 N14 O11	Lipid_1921
C53 H100 N O7	Lipid_1922
C32 H2 Cl3 N5 O13 S3	Lipid_1923
MIPC(d18:0/26:0(2OH))	Lipid_1924
1573.1172@11.035003	Lipid_1925
PE(O-16:0/19:1(9Z)) Esi+10.790002	Lipid_1926
C38 H79 N3 O3	Lipid_1927
GlcCer(d18:1/22:0) Esi+13.143003	Lipid_1928
C31 H66 N9 O S	Lipid_1929
C30 H40 N6 O6	Lipid_1930
770.5638@11.799995	Lipid_1931
C31 H56 N2 O3	Lipid_1932
C52 H63 N12 O4	Lipid_1933
CerP(d18:1/24:0)	Lipid_1934
TG(12:0/20:5(5Z,8Z,11Z,14Z,17Z)/22:2(13Z,16Z))[iso6] Esi+18.065	Lipid_1935
C8 H14 N3 O4	Lipid_1936
857.6257@9.446004	Lipid_1937
819.7787@17.166994	Lipid_1938
675.3692@6.5229983	Lipid_1939
801.7573@17.825994	Lipid_1940
TG(17:1(9Z)/17:2(9Z,12Z)/17:2(9Z,12Z))[iso3] Esi+13.704003	Lipid_1941
C32 H61 N O12	Lipid_1942
TG(13:0/18:3(6Z,9Z,12Z)/18:3(6Z,9Z,12Z))[iso3]	Lipid_1943
C30 H51 O6	Lipid_1944
C29 H43 N4 O24	Lipid_1945
PE(22:5(4Z,7Z,10Z,13Z,16Z)/P-18:1(11Z))	Lipid_1946
562.6223@1.6990005	Lipid_1947
C46 H58 N21 O	Lipid_1948
638.5958@14.357998	Lipid_1949
26:6(8Z,11Z,14Z,17Z,20Z,23Z)	Lipid_1950
829.7629@16.604002	Lipid_1951
1068.2299@9.296998	Lipid_1952
bacteriohopane-32,33,34,35-tetrol	Lipid_1953
1040.9453@21.093996	Lipid_1954
Cer(d18:1/18:0)	Lipid_1955
C59 H102 N2 O7	Lipid_1956
PI-Cer(d18:0/18:0)	Lipid_1957
956.8876@20.535002	Lipid_1958
PS(P-16:0/13:0)	Lipid_1959
PS(O-18:0/22:6(4Z,7Z,10Z,13Z,16Z,19Z))	Lipid_1960
C55 H75 N O13	Lipid_1961
C56 H103 N5 O3	Lipid_1962
PC(O-18:0/19:1(9Z)) Esi+10.412997	Lipid_1963
1050.7079@0.96299976	Lipid_1964
PC(15:0/22:2(13Z,16Z)) Esi+12.983001	Lipid_1965
C53 H101 N6 O4	Lipid_1966
C55 H73 N2 O10	Lipid_1967
LysoPE(0:0/16:1(9Z))	Lipid_1968
DG(18:1(9Z)/18:2(9Z,12Z)/0:0)[iso2] Esi+13.104003	Lipid_1969
TG(12:0/12:0/22:4(7Z,10Z,13Z,16Z))[iso3]	Lipid_1970
C45 H76 N3 O2	Lipid_1971
3,4-Didehydro-?-carotene	Lipid_1972
987.7577@14.115001	Lipid_1973
TG(17:0/18:0/18:0)[iso3]	Lipid_1974
C36 H20 N17 O14	Lipid_1975
C25:4 Highly branched isoprenoid A	Lipid_1976
1573.1127@10.360995	Lipid_1977
TG(12:0/12:0/20:2(11Z,14Z))[iso3]	Lipid_1978
C27 H36 N6 O5	Lipid_1979
C46 H82 N3 O2	Lipid_1980
C44 H85 N8 O7 S	Lipid_1981
TG(16:1(9Z)/16:1(9Z)/17:1(9Z))[iso3]	Lipid_1982
PE(17:0/18:1(9Z))	Lipid_1983
C54 H95 O8	Lipid_1984
C24:1-OH Sulfatide	Lipid_1985
1793.5865@19.056004	Lipid_1986
1018.944@18.778994	Lipid_1987
C36 H68 N3 O3	Lipid_1988
C60 H96 O5	Lipid_1989
TG(18:3(9Z,12Z,15Z)/20:0/20:0)[iso3]	Lipid_1990
PS(O-18:0/22:6(4Z,7Z,10Z,13Z,16Z,19Z)) Esi+5.8710012	Lipid_1991
1-(O-alpha-D-glucopyranosyl)-(1,3R,25R)-hexacosanetriol	Lipid_1992
DG(18:2(9Z,12Z)/18:2(9Z,12Z)/0:0) Esi+12.345	Lipid_1993
1429.6936@28.280014	Lipid_1994
1498.1412@9.647002	Lipid_1995
C43 H68 N6 O	Lipid_1996
818.79@17.920006	Lipid_1997
C18 O19 S3	Lipid_1998
PS(O-18:0/22:6(4Z,7Z,10Z,13Z,16Z,19Z)) Esi+2.983001	Lipid_1999
[truncated: 880 more rows]
