# Supplementary material for: Pondering Ponds: Exploring Correlations Between Cloacal Microbiota and Blood Metabolome in Freshwater Turtles
Source: Microb Ecol. 2025 May 23;88(1):50. doi: 10.1007/s00248-025-02556-7 (PMC12098208; doi:10.1007/s00248-025-02556-7)
Supplement: Supplementary file 3 — Supplementary file3 (CSV 16 KB) [file 248_2025_2556_MOESM3_ESM.csv]

HMDBID	KEGGID	Name	Origin	Links	Diff
HMDB0000192	C00491	L-Cystine	Host; Microbiota; Food related; Drug related	Microbiota(BIGG:cysi__L ChEBI:16283 KEGG:C00491,D03636); Food related(FooDB:FDB012672 HMDB:HMDB0000192); Drug related(DrugBank:DB00138 KEGG:C00491,D03636)	0
HMDB0000251	C00245	Taurine	Host; Microbiota; Food related; Drug related	Microbiota(BIGG:taur ChEBI:15891 KEGG:C00245,D00047); Food related(FooDB:FDB003191 HMDB:HMDB0000251); Drug related(DrugBank:DB01956 KEGG:C00245,D00047)	0
HMDB0000169	C00159	D-Mannose	Host; Microbiota; Food related	Microbiota(BIGG:man); Food related(FooDB:FDB001202 HMDB:HMDB0000169)	0
HMDB0000719	C00263	L-Homoserine	Microbiota; Food related; Drug related	Microbiota(BIGG:hom__L ChEBI:15699 HMDB:HMDB0000719 KEGG:C00263); Food related(FooDB:FDB006683 HMDB:HMDB0000719); Drug related(DrugBank:DB04193)	0
HMDB0000187	C00065	L-Serine_1	Host; Microbiota; Food related; Drug related; Environment	Microbiota(BIGG:ser__L ChEBI:17115 KEGG:C00065,D00016); Food related(FooDB:FDB012739 HMDB:HMDB0000187 T3DB:T3D4367); Drug related(DrugBank:DB00133 KEGG:C00065,D00016 T3DB:T3D4367); Environment(HMDB:HMDB0000187 T3DB:T3D4367)	1
HMDB0000646	C00259	L-Arabinose	Host; Microbiota; Food related; Drug related	Microbiota(HMDB:HMDB0000646); Food related(FooDB:FDB012306 HMDB:HMDB0000646); Drug related(DrugBank:DB03246)	0
HMDB0000064	C00300	Creatine	Host; Microbiota; Food related; Drug related; Environment	Microbiota(KEGG:C00300); Food related(FooDB:FDB005403 HMDB:HMDB0000064 T3DB:T3D4290); Drug related(DrugBank:DB00148 T3DB:T3D4290); Environment(HMDB:HMDB0000064 T3DB:T3D4290)	1
HMDB0001351	C00672	2-Deoxy-D-ribose	Host; Microbiota; Food related	Microbiota(BIGG:2dr1p KEGG:C00672); Food related(FooDB:FDB022571)	0
HMDB0000300	C00106	Uracil	Host; Microbiota; Food related; Drug related	Microbiota(BIGG:ura ChEBI:17568 KEGG:C00106,D00027); Food related(FooDB:FDB006426 HMDB:HMDB0000300); Drug related(DrugBank:DB03419 KEGG:C00106,D00027)	1
HMDB0000696	C00073	L-Methionine	Host; Microbiota; Food related; Drug related	Microbiota(BIGG:met__L ChEBI:16643 KEGG:C00073,D00019); Food related(FooDB:FDB012683 HMDB:HMDB0000696); Drug related(DrugBank:DB00134 KEGG:C00073,D00019)	0
HMDB0000292	C00385	Xanthine	Host; Microbiota; Food related; Drug related	Microbiota(BIGG:xan ChEBI:17712,48517 KEGG:C00385); Food related(FooDB:FDB001977 HMDB:HMDB0000292 T3DB:T3D4409); Drug related(DrugBank:DB02134)	0
HMDB0000014	C00881	2-Deoxycytidine	Host; Microbiota; Food related; Drug related	Microbiota(BIGG:dcyt ChEBI:15698 KEGG:C00881,D12465); Food related(FooDB:FDB021871 HMDB:HMDB0000014); Drug related(DrugBank:DB02594 KEGG:C00881,D12465)	0
HMDB0000159	C00079	L-Phenylalanine	Host; Microbiota; Food related; Drug related; Environment	Microbiota(BIGG:phe__L ChEBI:17295 KEGG:C00079,D00021); Food related(FooDB:FDB004940 HMDB:HMDB0000159 T3DB:T3D4366); Drug related(DrugBank:DB00120 KEGG:C00079,D00021 T3DB:T3D4366); Environment(HMDB:HMDB0000159 T3DB:T3D4366)	0
HMDB0000191	C00049	L-Aspartic Acid	Host; Microbiota; Food related; Drug related	Microbiota(BIGG:asp__L ChEBI:17053 KEGG:C00049,D00013); Food related(FooDB:FDB012567 HMDB:HMDB0000191); Drug related(DrugBank:DB00128 KEGG:C00049,D00013)	0
HMDB0000510	C00956	DL-2-Aminoadipic acid	Host; Microbiota; Food related	Microbiota(BIGG:L2aadp KEGG:C00956); Food related(FooDB:FDB021812 HMDB:HMDB0000510 T3DB:T3D4259)	1
HMDB0000273	C00214	Thymidine	Host; Microbiota; Food related; Drug related	Microbiota(BIGG:thymd ChEBI:17748 KEGG:C00214,D12466); Food related(FooDB:FDB031201 HMDB:HMDB0000273); Drug related(DrugBank:DB04485 KEGG:C00214,D12466)	0
HMDB0000230	C00270	N-Acetylneuraminic acid_1	Host; Microbiota; Food related; Drug related	Microbiota(BIGG:acnam); Food related(HMDB:HMDB0000230); Drug related(DrugBank:DB04265)	0
HMDB0000050	C00212	Adenosine	Host; Microbiota; Food related; Drug related; Environment	Microbiota(BIGG:adn ChEBI:16335 KEGG:C00212,D00045); Food related(FooDB:FDB003554 HMDB:HMDB0000050 T3DB:T3D4275); Drug related(DrugBank:DB00640 KEGG:C00212,D00045 T3DB:T3D4275); Environment(HMDB:HMDB0000050)	1
HMDB0000921	C00599	2-Deoxyadenosine	Microbiota; Food related	Microbiota(KEGG:C00599); Food related(FooDB:FDB022319 HMDB:HMDB0000921)	0
HMDB0000929	C00078	L-Tryptophan	Host; Microbiota; Food related; Drug related; Environment	Microbiota(BIGG:trp__L ChEBI:16828 KEGG:C00078,D00020); Food related(FooDB:FDB002250 HMDB:HMDB0000929 T3DB:T3D4369); Drug related(DrugBank:DB00150 KEGG:C00078,D00020 T3DB:T3D4369); Environment(HMDB:HMDB0000929)	1
HMDB0001068	C05382	D-Sedoheptulose-7-phosphate	Host; Microbiota; Food related	Microbiota(BIGG:s7p KEGG:C05382); Food related(FooDB:FDB022407 HMDB:HMDB0001068)	1
HMDB0000243	C00022	Pyruvic acid	Host; Microbiota; Food related; Drug related	Microbiota(BIGG:pyr ChEBI:15361,32816 HMDB:HMDB0000243 KEGG:C00022); Food related(FooDB:FDB031141 HMDB:HMDB0000243 T3DB:T3D4325); Drug related(DrugBank:DB00119 T3DB:T3D4325)	1
NA	C04039	2-3-Dihydroxyisovalerate	Unknown	NA	0
HMDB0000210	C00864	D-pantothenic acid	Host; Microbiota; Food related; Drug related	Microbiota(BIGG:pnto__R ChEBI:46905,7916 KEGG:C00864,D07413); Food related(FooDB:FDB030151 HMDB:HMDB0000210); Drug related(DrugBank:DB01783 KEGG:C00864,D07413)	1
HMDB0031522	C00830	Malonic acid	Food related; Drug related	Food related(FooDB:FDB008123 HMDB:HMDB0031522); Drug related(DrugBank:DB03589)	1
HMDB0000763	C05635	5-Hydroxy-3-indoleacetic acid	Host; Microbiota; Food related	Microbiota(HMDB:HMDB0000763 KEGG:C05635); Food related(FooDB:FDB001403 HMDB:HMDB0000763)	1
HMDB0000426	C00815	Citramalic acid	Microbiota; Food related	Microbiota(BIGG:citm ChEBI:15584 HMDB:HMDB0000426); Food related(FooDB:FDB002815 HMDB:HMDB0000426)	1
HMDB0000695	C00233	4-Methyl-2-oxovaleric acid	Host; Microbiota; Food related; Drug related	Microbiota(BIGG:4mop ChEBI:17865,48430 KEGG:C00233); Food related(FooDB:FDB030510 HMDB:HMDB0000695 T3DB:T3D4426); Drug related(DrugBank:DB03229)	0
HMDB0000156	C00149	L-Malic acid	Host; Microbiota; Food related	Microbiota(BIGG:mal__L ChEBI:15589,30797 HMDB:HMDB0000156 KEGG:C00149); Food related(FooDB:FDB012047 HMDB:HMDB0000156)	0
HMDB0060663	C16625	alpha-Ketoglutaric acid	Unknown	NA	1
HMDB0000355	C03761	3-Methylglutaric acid	Food related; Drug related	Food related(FooDB:FDB004207 HMDB:HMDB0000355 T3DB:T3D4262); Drug related(DrugBank:DB04377 KEGG:C03761,D04897)	1
HMDB0031528	C12296	Isopentyl acetate	Microbiota; Food related; Environment	Microbiota(BIGG:iamac ChEBI:31725); Food related(FooDB:FDB008132 HMDB:HMDB0031528 T3DB:T3D4851); Environment(HMDB:HMDB0031528 T3DB:T3D4851)	0
HMDB0001245	C00705	2-Deoxycytidine 5-diphosphate	Host; Microbiota; Food related	Microbiota(BIGG:dcdp ChEBI:28846 KEGG:C00705); Food related(FooDB:FDB022510 HMDB:HMDB0001245)	0
HMDB0000094	C00158	Citric acid	Host; Microbiota; Food related; Drug related; Environment	Microbiota(BIGG:cit ChEBI:16947,30769 KEGG:C00158,D00037); Food related(FooDB:FDB030735 HMDB:HMDB0000094); Drug related(DrugBank:DB04272 KEGG:C00158,D00037); Environment(HMDB:HMDB0000094)	1
HMDB0000958	C02341	trans-Aconitic acid	Microbiota; Food related	Microbiota(BIGG:acon_T ChEBI:15708,32806 KEGG:C02341); Food related(FooDB:FDB008305 HMDB:HMDB0000958)	1
HMDB0000193	C00311	DL-Isocitric acid	Host; Microbiota; Food related; Drug related	Microbiota(BIGG:icit ChEBI:16087,30887 KEGG:C00311); Food related(FooDB:FDB003281 HMDB:HMDB0000193); Drug related(DrugBank:DB01727)	1
HMDB0000017	C00847	4-Pyridoxic acid	Host; Microbiota; Food related	Microbiota(KEGG:C00847); Food related(FooDB:FDB021874)	1
HMDB0000139	C00258	Glyceric acid	Host; Microbiota; Food related	Microbiota(BIGG:glyc__R HMDB:HMDB0000139 KEGG:C00258); Food related(FooDB:FDB012242 HMDB:HMDB0000139 T3DB:T3D4330)	1
HMDB0000500	C00156	4-Hydroxybenzoic acid	Host; Microbiota; Food related; Drug related	Microbiota(BIGG:4hbz ChEBI:17879,30763 HMDB:HMDB0000500 KEGG:C00156); Food related(FooDB:FDB010508 HMDB:HMDB0000500); Drug related(DrugBank:DB04242)	1
HMDB0000176	C01384	Maleic acid	Microbiota; Food related; Drug related	Microbiota(BIGG:male ChEBI:18300 KEGG:C01384); Food related(FooDB:FDB008113 HMDB:HMDB0000176 T3DB:T3D4800); Drug related(DrugBank:DB04299)	1
HMDB0000190	C00186	Lactic acid	Host; Microbiota; Food related; Drug related	Microbiota(BIGG:lac__L ChEBI:16651,422 HMDB:HMDB0000190 KEGG:C00186); Food related(FooDB:FDB003294 HMDB:HMDB0000190 T3DB:T3D4253); Drug related(DrugBank:DB14475)	1
HMDB0000641	C00064	L-Glutamine	Host; Microbiota; Food related; Drug related; Environment	Microbiota(BIGG:gln__L ChEBI:18050 KEGG:C00064,D00015); Food related(FooDB:FDB030965 HMDB:HMDB0000641 T3DB:T3D4319); Drug related(DrugBank:DB00130 KEGG:C00064,D00015 T3DB:T3D4319); Environment(HMDB:HMDB0000641 T3DB:T3D4319)	1
HMDB0000089	C00475	Cytidine	Host; Microbiota; Food related; Drug related	Microbiota(BIGG:cytd ChEBI:17562 KEGG:C00475,D07769); Food related(FooDB:FDB021809 HMDB:HMDB0000089); Drug related(DrugBank:DB02097 KEGG:C00475,D07769)	1
HMDB0000296	C00299	Uridine	Host; Microbiota; Food related; Drug related	Microbiota(BIGG:uri ChEBI:16704 KEGG:C00299); Food related(FooDB:FDB007411 HMDB:HMDB0000296); Drug related(DrugBank:DB02745)	0
HMDB0001266	C00247	L-Sorbose	Microbiota; Food related	Microbiota(BIGG:srb__L HMDB:HMDB0001266); Food related(FooDB:FDB001126 HMDB:HMDB0001266)	1
HMDB0003518	C01251	Homocitrate	Microbiota; Food related	Microbiota(ChEBI:17852,36457,52222 KEGG:C01251); Food related(FooDB:FDB023186)	1
HMDB0000187	C00065	L-Serine_2	Host; Microbiota; Food related; Drug related; Environment	Microbiota(BIGG:ser__L ChEBI:17115 KEGG:C00065,D00016); Food related(FooDB:FDB012739 HMDB:HMDB0000187 T3DB:T3D4367); Drug related(DrugBank:DB00133 KEGG:C00065,D00016 T3DB:T3D4367); Environment(HMDB:HMDB0000187 T3DB:T3D4367)	1
HMDB0000684	C00328	L-Kynurenine	Host; Microbiota; Food related; Drug related	Microbiota(BIGG:Lkynr ChEBI:16946 KEGG:C00328); Food related(FooDB:FDB022181 HMDB:HMDB0000684); Drug related(DrugBank:DB02070)	1
HMDB0002092	C00490	Itaconic acid	Host; Microbiota; Food related	Microbiota(BIGG:itacon ChEBI:17240,30838 HMDB:HMDB0002092 KEGG:C00490); Food related(FooDB:FDB012645 HMDB:HMDB0002092)	1
HMDB0000402	C02504	2-Isopropylmalic acid	Microbiota; Food related	Microbiota(BIGG:3c3hmp HMDB:HMDB0000402 KEGG:C02504); Food related(FooDB:FDB030115 HMDB:HMDB0000402)	0
HMDB0000211	C00137	myo-Inositol	Host; Microbiota; Food related; Drug related	Microbiota(BIGG:inost ChEBI:17268 KEGG:C00137,D08079); Food related(FooDB:FDB010547 HMDB:HMDB0000211); Drug related(DrugBank:DB13178 KEGG:C00137,D08079)	0
HMDB0000167	C00188	L-Threonine	Host; Microbiota; Food related; Drug related; Environment	Microbiota(BIGG:thr__L ChEBI:16857 KEGG:C00188,D00041); Food related(FooDB:FDB011999 HMDB:HMDB0000167 T3DB:T3D4368); Drug related(DrugBank:DB00156 KEGG:C00188,D00041 T3DB:T3D4368); Environment(HMDB:HMDB0000167 T3DB:T3D4368)	0
HMDB0000575	C01817	L-Homocystine	Food related	Food related(FooDB:FDB022123)	1
HMDB0000232	C03722	2-3-Pyridinedicarboxylic acid	Microbiota; Food related; Drug related	Microbiota(BIGG:quln ChEBI:16675 KEGG:C03722); Food related(FooDB:FDB031142 HMDB:HMDB0000232); Drug related(DrugBank:DB01796)	0
HMDB0000197	C00954	3-Indoleacetic acid	Host; Microbiota; Food related; Drug related; Environment	Microbiota(BIGG:ind3ac HMDB:HMDB0000197 KEGG:C00954); Food related(FooDB:FDB030920 HMDB:HMDB0000197 T3DB:T3D4152); Drug related(DrugBank:DB07950); Environment(T3DB:T3D4152)	1
HMDB0000840	C07588	Salicylic acid	Microbiota; Food related	Microbiota(HMDB:HMDB0000840); Food related(FooDB:FDB010505 HMDB:HMDB0000840)	1
HMDB0001865	C06255	Ketovaleric acid	Food related	Food related(FooDB:FDB003366 HMDB:HMDB0001865)	0
HMDB0000158	C00082	L-Tyrosine	Host; Microbiota; Food related; Drug related; Environment	Microbiota(BIGG:tyr__L ChEBI:17895 KEGG:C00082,D00022); Food related(FooDB:FDB000446 HMDB:HMDB0000158); Drug related(DrugBank:DB00135 KEGG:C00082,D00022); Environment(HMDB:HMDB0000158)	0
HMDB0000205	C00166	Phenylpyruvic acid	Host; Microbiota; Food related; Drug related	Microbiota(BIGG:phpyr ChEBI:18005,30851 HMDB:HMDB0000205 KEGG:C00166); Food related(FooDB:FDB008272); Drug related(DrugBank:DB03884)	0
HMDB0000099	C02291	L-Cystathionine	Host; Microbiota; Food related	Microbiota(BIGG:cyst__L ChEBI:17482 KEGG:C02291); Food related(FooDB:FDB001976 HMDB:HMDB0000099)	0
HMDB0000019	C00141	Ketoisovaleric acid	Host; Microbiota; Food related; Drug related	Microbiota(BIGG:3mob ChEBI:11851,16530 KEGG:C00141); Food related(FooDB:FDB012250 HMDB:HMDB0000019 T3DB:T3D4425); Drug related(DrugBank:DB04074)	0
HMDB0000904	C00327	L-Citrulline	Host; Microbiota; Food related; Drug related	Microbiota(BIGG:citr__L ChEBI:16349 KEGG:C00327,D07706); Food related(FooDB:FDB011841 HMDB:HMDB0000904 T3DB:T3D4295); Drug related(DrugBank:DB00155 KEGG:C00327,D07706 T3DB:T3D4295)	0
HMDB0000244	C00255	Riboflavin	Host; Microbiota; Food related; Drug related; Environment	Microbiota(BIGG:ribflv ChEBI:17015 KEGG:C00255,D00050); Food related(FooDB:FDB012160 HMDB:HMDB0000244 T3DB:T3D4817); Drug related(DrugBank:DB00140 KEGG:C00255,D00050 T3DB:T3D4817); Environment(HMDB:HMDB0000244)	0
HMDB0000072	C00417	cis-Aconitic acid	Host; Microbiota; Food related	Microbiota(BIGG:acon_C ChEBI:16383,32805 KEGG:C00417); Food related(FooDB:FDB008306 HMDB:HMDB0000072)	0
HMDB0000226	C00295	Orotic acid	Host; Microbiota; Food related; Drug related	Microbiota(BIGG:orot ChEBI:16742 KEGG:C00295,D00055); Food related(FooDB:FDB031072 HMDB:HMDB0000226 T3DB:T3D4292); Drug related(DrugBank:DB02262 KEGG:C00295,D00055)	0
HMDB0000448	C06104	Adipic acid	Microbiota; Food related; Drug related; Environment	Microbiota(HMDB:HMDB0000448 KEGG:C06104,D08839); Food related(FooDB:FDB008309 HMDB:HMDB0000448); Drug related(KEGG:C06104,D08839); Environment(HMDB:HMDB0000448)	0
HMDB0001406	C00153	Nicotinic acid	Host; Microbiota; Food related; Drug related; Environment	Microbiota(BIGG:ncam ChEBI:17154 KEGG:C00153,D00036); Food related(FooDB:FDB012485 HMDB:HMDB0001406 T3DB:T3D4168); Drug related(DrugBank:DB02701 KEGG:C00153,D00036); Environment(HMDB:HMDB0001406 T3DB:T3D4168)	0
HMDB0000230	C00270	N-Acetylneuraminic acid_2	Host; Microbiota; Food related; Drug related	Microbiota(BIGG:acnam); Food related(HMDB:HMDB0000230); Drug related(DrugBank:DB04265)	0
HMDB0000098	C00181	D-Xylose	Host; Microbiota; Food related; Drug related; Environment	Microbiota(BIGG:xyl__D ChEBI:15936,53455 KEGG:C00181,D06346); Food related(FooDB:FDB005944 HMDB:HMDB0000098 T3DB:T3D4926); Drug related(DrugBank:DB09419 KEGG:C00181,D06346); Environment(HMDB:HMDB0000098)	0
HMDB0000299	C01762	Xanthosine	Host; Microbiota; Food related	Microbiota(BIGG:xtsn ChEBI:18107 KEGG:C01762); Food related(FooDB:FDB001604 HMDB:HMDB0000299)	0
HMDB0000254	C00042	Succinic acid	Host; Microbiota; Food related; Drug related	Microbiota(BIGG:succ ChEBI:15741 HMDB:HMDB0000254 KEGG:C00042); Food related(FooDB:FDB001931 HMDB:HMDB0000254 T3DB:T3D4453); Drug related(DrugBank:DB00139 T3DB:T3D4453)	0
HMDB0000055	C00185	Cellobiose	Host; Microbiota; Food related	Microbiota(BIGG:cellb HMDB:HMDB0000055 KEGG:C06422,G00289); Food related(FooDB:FDB007497 HMDB:HMDB0000055)	0
HMDB0000148	C00025	L-Glutamic acid	Host; Microbiota; Food related; Drug related	Microbiota(BIGG:glu__L ChEBI:16015 KEGG:C00025,D00007); Food related(FooDB:FDB012535 HMDB:HMDB0000148 T3DB:T3D4296); Drug related(DrugBank:DB00142 KEGG:C00025,D00007)	0
HMDB0000289	C00366	Uric acid	Host; Microbiota; Food related; Drug related	Microbiota(BIGG:urate ChEBI:17775 KEGG:C00366); Food related(FooDB:FDB015350 HMDB:HMDB0000289); Drug related(DrugBank:DB08844)	0
HMDB0000157	C00262	Hypoxanthine	Host; Microbiota; Food related; Drug related	Microbiota(BIGG:hxan ChEBI:17368 KEGG:C00262); Food related(FooDB:FDB003949 HMDB:HMDB0000157 T3DB:T3D4150); Drug related(DrugBank:DB04076)	0
NA	NA	L-Hydroxyglutaric acid	Unknown	NA	0
HMDB0000625	C00257	D-Gluconic acid	Host; Microbiota; Food related; Drug related	Microbiota(BIGG:glcn ChEBI:18391,33198 HMDB:HMDB0000625 KEGG:C00257); Food related(FooDB:FDB001980 T3DB:T3D1157); Drug related(DrugBank:DB13180)	0
NA	C08592	Echinenone	Microbiota	Microbiota(BIGG:echin ChEBI:4746 KEGG:C08592)	0
HMDB0008194	C00157	PC(18:3(6Z,9Z,12Z)/P-18:1(11Z))	Host; Microbiota; Food related	Microbiota(KEGG:C00157); Food related(FooDB:FDB025384 HMDB:HMDB0008194)	0
